# Supplementary material for: Setd2 inactivation sensitizes lung adenocarcinoma to inhibitors of oxidative respiration and mTORC1 signaling
Source: Commun Biol. 2023 Mar 10;6:255. doi: 10.1038/s42003-023-04618-3 (PMC10006211; doi:10.1038/s42003-023-04618-3)
Supplement: Supplementary file 4 — Supplementary Data 1 [file 42003_2023_4618_MOESM4_ESM.xlsx]

## Sheet: K Ctrl vs K Setd2KO 
Gene stable ID	Gene Symbol	Gene description	Gene type	NCBI gene ID	UCSC Stable ID	Chromosome/scaffold name	Gene start (bp)	Gene end (bp)	Strand	K-Setd2KO vs K-Ctrl baseMean	K-Setd2KO vs K-Ctrl log2FoldChange	K-Setd2KO vs K-Ctrl lfcSE	K-Setd2KO vs K-Ctrl stat	K-Setd2KO vs K-Ctrl pvalue	K-Setd2KO vs K-Ctrl padj
ENSMUSG00000050914	Ankrd37	ankyrin repeat domain 37 [Source:MGI Symbol;Acc:MGI:3603344]	protein_coding	654824	uc009lpr.1 --- --- --- --- ---	8	45996902	46005707	-1	363.348	3.08421	0.284073	10.8571	1.84474e-27	3.33547e-23
ENSMUSG00000034773	BC030867	cDNA sequence BC030867 [Source:MGI Symbol;Acc:MGI:2387601]	protein_coding	217216	uc007lqz.1 --- --- ---	11	102248882	102265187	1	93.4931	3.92093	0.377292	10.3923	2.68861e-25	2.43064e-21
ENSMUSG00000020978	Klhdc2	kelch domain containing 2 [Source:MGI Symbol;Acc:MGI:1916804]	protein_coding	69554	--- uc007nsa.2 --- ---	12	69296681	69310687	1	943.704	0.955365	0.0939245	10.1716	2.65435e-24	1.59977e-20
ENSMUSG00000023456	Tpi1	triosephosphate isomerase 1 [Source:MGI Symbol;Acc:MGI:98797]	protein_coding	21991	uc012esp.1 --- --- --- ---	6	124810586	124814296	-1	2418.36	1.51166	0.153382	9.85556	6.4851e-23	2.93143e-19
ENSMUSG00000035104	Eva1a	eva-1 homolog A (C. elegans) [Source:MGI Symbol;Acc:MGI:2385247]	protein_coding	232146	uc009clg.2 --- uc009clg.2	6	82041043	82093099	1	233.117	1.89949	0.195964	9.69302	3.2285e-22	1.16749e-18
ENSMUSG00000020277	Pfkl	phosphofructokinase, liver, B-type [Source:MGI Symbol;Acc:MGI:97547]	protein_coding	18641	uc007fwo.2 --- --- --- --- --- --- uc029qzu.1	10	77986947	78010083	-1	1282.9	1.40559	0.152073	9.24289	2.39922e-20	7.23006e-17
ENSMUSG00000030695	Aldoa	aldolase A, fructose-bisphosphate [Source:MGI Symbol;Acc:MGI:87994]	protein_coding	11674	uc009jsu.2 uc009jsv.2 uc009jst.2 --- --- --- uc009jsv.2 uc009jsu.2 uc009jsv.2 uc009jsu.2 --- uc009jst.2 uc009jst.2 ---	7	126795234	126808905	-1	5885.76	0.787995	0.0854488	9.22184	2.92058e-20	7.54387e-17
ENSMUSG00000052085	Dock8	dedicator of cytokinesis 8 [Source:MGI Symbol;Acc:MGI:1921396]	protein_coding	76088	uc008hba.1	19	24999529	25202432	1	628.561	-1.69272	0.184324	-9.18336	4.17858e-20	9.44412e-17
ENSMUSG00000060180	Myh13	myosin, heavy polypeptide 13, skeletal muscle [Source:MGI Symbol;Acc:MGI:1339967]	protein_coding	544791	uc007jmt.1 uc007jmu.1 uc007jmt.1	11	67321658	67371586	1	293.147	2.40929	0.271439	8.87599	6.93159e-19	1.39256e-15
ENSMUSG00000030830	Itgal	integrin alpha L [Source:MGI Symbol;Acc:MGI:96606]	protein_coding	16408	uc009jvb.2 uc009jva.2 uc009jvb.2 uc009juy.2 --- uc009jvb.2 uc009jva.2 uc009jvb.2 uc009jva.2	7	127296260	127335138	1	500.082	-2.04769	0.23297	-8.7895	1.5023e-18	2.46937e-15
ENSMUSG00000048865	Arhgap30	Rho GTPase activating protein 30 [Source:MGI Symbol;Acc:MGI:2684948]	protein_coding	226652	uc007doh.2 --- --- ---	1	171388954	171410298	1	1055.83	-1.68678	0.191696	-8.79926	1.37723e-18	2.46937e-15
ENSMUSG00000028931	Kcnab2	potassium voltage-gated channel, shaker-related subfamily, beta member 2 [Source:MGI Symbol;Acc:MGI:109239]	protein_coding	16498	uc008wam.2 uc008wan.2 uc008wao.2 uc008wan.2 uc008wal.2 --- --- uc008wal.2 uc008wan.2 --- --- --- --- --- ---	4	152390742	152477871	-1	97.5203	-2.04949	0.233748	-8.76795	1.81953e-18	2.74157e-15
ENSMUSG00000071723	Gspt2	G1 to S phase transition 2 [Source:MGI Symbol;Acc:MGI:1316727]	protein_coding	14853	uc009tto.1 ---	X	94636069	94643244	1	59.4094	2.79085	0.319177	8.7439	2.25196e-18	3.11307e-15
ENSMUSG00000025969	Nrp2	neuropilin 2 [Source:MGI Symbol;Acc:MGI:1100492]	protein_coding	18187	--- uc007bfo.1 uc007bfn.1 uc007bfj.1 uc007bfk.1 uc007bfm.1 uc007bfl.1	1	62703285	62818695	1	992.486	-1.03934	0.118969	-8.73622	2.41043e-18	3.11307e-15
ENSMUSG00000057421	Las1l	LAS1-like (S. cerevisiae) [Source:MGI Symbol;Acc:MGI:1923380]	protein_coding	76130	uc009tud.2 --- --- --- --- ---	X	95935335	95956962	-1	2482.85	1.69157	0.194722	8.6871	3.71812e-18	4.48182e-15
ENSMUSG00000045414	1190002N15Rik	RIKEN cDNA 1190002N15 gene [Source:MGI Symbol;Acc:MGI:1916111]	protein_coding	68861	uc009rax.1	9	94517864	94538081	-1	624.948	-1.91338	0.220481	-8.67818	4.02141e-18	4.54445e-15
ENSMUSG00000032740	Ccdc88a	coiled coil domain containing 88A [Source:MGI Symbol;Acc:MGI:1925177]	protein_coding	108686	uc007igw.2 --- --- --- --- --- uc007igv.2	11	29373658	29510808	1	618.932	-1.95315	0.226145	-8.63673	5.78457e-18	6.1524e-15
ENSMUSG00000000184	Ccnd2	cyclin D2 [Source:MGI Symbol;Acc:MGI:88314]	protein_coding	12444	uc009dvr.1 --- --- uc009dvr.1 --- uc009dvs.1 uc009dvs.1 uc009dvv.1	6	127125162	127152193	-1	1609.97	-2.10812	0.244361	-8.62705	6.29543e-18	6.20869e-15
ENSMUSG00000026395	Ptprc	protein tyrosine phosphatase, receptor type, C [Source:MGI Symbol;Acc:MGI:97810]	protein_coding	19264	--- uc007cvh.3 uc033fmd.1 uc007cvi.3 --- uc007cvj.2 --- uc007cvk.2 --- --- --- --- ---	1	138062861	138175708	-1	2068.13	-1.97883	0.229484	-8.62296	6.52426e-18	6.20869e-15
ENSMUSG00000026185	Igfbp5	insulin-like growth factor binding protein 5 [Source:MGI Symbol;Acc:MGI:96440]	protein_coding	16011	uc007bkx.1 ---	1	72857932	72874884	-1	1292.59	-2.18724	0.253888	-8.61499	6.99478e-18	6.32363e-15
ENSMUSG00000029176	Anapc4	anaphase promoting complex subunit 4 [Source:MGI Symbol;Acc:MGI:1098673]	protein_coding	52206	uc008xkw.1 --- --- --- --- --- --- --- --- --- --- ---	5	52834012	52867797	1	1764.48	1.11023	0.129034	8.60419	7.68572e-18	6.6174e-15
ENSMUSG00000027499	Pkia	protein kinase inhibitor, alpha [Source:MGI Symbol;Acc:MGI:104747]	protein_coding	18767	--- uc008oof.1 uc008oof.1	3	7366669	7445366	1	132.33	-2.03348	0.241215	-8.43016	3.45183e-17	2.83693e-14
ENSMUSG00000027380	Acoxl	acyl-Coenzyme A oxidase-like [Source:MGI Symbol;Acc:MGI:1921371]	protein_coding	74121	uc008mgg.2 --- uc008mgg.2	2	127838876	128123873	1	896.978	-2.24856	0.267935	-8.39217	4.77269e-17	3.75196e-14
ENSMUSG00000006342	Susd2	sushi domain containing 2 [Source:MGI Symbol;Acc:MGI:1918983]	protein_coding	71733	uc007fqt.2 --- --- uc011xgq.1	10	75636706	75644008	-1	344.353	2.36553	0.282745	8.36631	5.94513e-17	4.47891e-14
ENSMUSG00000040249	Lrp1	low density lipoprotein receptor-related protein 1 [Source:MGI Symbol;Acc:MGI:96828]	protein_coding	16971	uc007hjx.1 --- uc007hjz.1 --- --- --- --- --- --- ---	10	127538161	127621148	-1	1766.24	-1.68938	0.203004	-8.32187	8.65839e-17	6.25025e-14
ENSMUSG00000027639	Samhd1	SAM domain and HD domain, 1 [Source:MGI Symbol;Acc:MGI:1927468]	protein_coding	56045	uc012chy.1 --- uc008non.2 --- uc008noo.1 --- --- --- --- uc008non.2	2	157097533	157135265	-1	2482.78	-1.22534	0.147321	-8.31745	8.9877e-17	6.25025e-14
ENSMUSG00000022372	Sla	src-like adaptor [Source:MGI Symbol;Acc:MGI:104295]	protein_coding	20491	uc007was.2 uc007war.2 uc007wat.2 --- uc011ztn.2	15	66780819	66831829	-1	1115.63	-2.10589	0.254171	-8.28531	1.17797e-16	7.48882e-14
ENSMUSG00000020143	Dock2	dedicator of cyto-kinesis 2 [Source:MGI Symbol;Acc:MGI:2149010]	protein_coding	94176	uc033fuj.1 --- --- uc029rlg.2 --- ---	11	34226815	34783892	-1	531.885	-1.90945	0.230298	-8.29122	1.12089e-16	7.48882e-14
ENSMUSG00000025351	Cd63	CD63 antigen [Source:MGI Symbol;Acc:MGI:99529]	protein_coding	12512	uc007hou.1 uc033fto.1 uc007hov.1 --- ---	10	128900989	128912822	1	6615.11	1.06008	0.127982	8.283	1.20113e-16	7.48882e-14
ENSMUSG00000000805	Car4	carbonic anhydrase 4 [Source:MGI Symbol;Acc:MGI:1096574]	protein_coding	12351	--- uc007krg.2 --- --- --- uc007krg.2	11	84957786	84966044	1	1667.32	-2.40285	0.290701	-8.2657	1.38872e-16	8.36984e-14
ENSMUSG00000063531	Sema3e	sema domain, immunoglobulin domain (Ig), short basic domain, secreted, (semaphorin) 3E [Source:MGI Symbol;Acc:MGI:1340034]	protein_coding	20349	uc012dsh.1 uc008wme.1 uc008wmf.1	5	14025276	14256689	1	803.358	-2.5005	0.303754	-8.23201	1.84104e-16	1.0738e-13
ENSMUSG00000026712	Mrc1	mannose receptor, C type 1 [Source:MGI Symbol;Acc:MGI:97142]	protein_coding	17533	uc008ikk.2 ---	2	14229392	14332057	1	3819.93	-2.08279	0.253142	-8.22777	1.90727e-16	1.07766e-13
ENSMUSG00000031596	Slc7a2	solute carrier family 7 (cationic amino acid transporter, y+ system), member 2 [Source:MGI Symbol;Acc:MGI:99828]	protein_coding	11988	uc009lng.1 uc009lnf.1 --- uc009lng.1 uc009lnf.1	8	40862396	40922308	1	2558.1	-1.77097	0.215535	-8.21662	2.09314e-16	1.14685e-13
ENSMUSG00000028713	Cyp4b1	cytochrome P450, family 4, subfamily b, polypeptide 1 [Source:MGI Symbol;Acc:MGI:103225]	protein_coding	13120	--- uc008ufc.1 uc008ufc.1 ---	4	115624725	115647723	-1	467.302	-3.24667	0.395468	-8.20968	2.21773e-16	1.17938e-13
ENSMUSG00000031709	Tbc1d9	TBC1 domain family, member 9 [Source:MGI Symbol;Acc:MGI:1918560]	protein_coding	71310	uc009mju.2 uc009mjv.2 ---	8	83165352	83272934	1	327.812	-2.23081	0.274644	-8.12256	4.56437e-16	2.35795e-13
ENSMUSG00000074165	Zfp788	zinc finger protein 788 [Source:MGI Symbol;Acc:MGI:1914857]	protein_coding	67607	--- uc009glt.1 uc009glu.1 uc009glv.1 uc009glw.1 uc009glu.1 uc009glx.1	7	41633203	41651530	1	134.029	-2.18881	0.272395	-8.03541	9.32671e-16	4.68434e-13
ENSMUSG00000020437	Myo1g	myosin IG [Source:MGI Symbol;Acc:MGI:1927091]	protein_coding	246177	uc007hyt.2 --- --- --- --- --- ---	11	6506548	6520965	-1	300.69	-1.8364	0.228785	-8.02672	1.0011e-15	4.89213e-13
ENSMUSG00000026872	Zeb2	zinc finger E-box binding homeobox 2 [Source:MGI Symbol;Acc:MGI:1344407]	protein_coding	24136	uc008jpe.2 --- uc008jpd.2 uc008jpe.2 uc008jpe.2 uc008jpc.2 uc008jpe.2 uc008jpd.2 --- --- --- --- --- --- --- --- --- uc008jpg.1 --- uc008jpg.1 --- --- --- --- --- --- --- --- ---	2	44983632	45117395	-1	1185.91	-1.7398	0.216839	-8.02343	1.02833e-15	4.89294e-13
ENSMUSG00000003051	Elf3	E74-like factor 3 [Source:MGI Symbol;Acc:MGI:1101781]	protein_coding	13710	uc007csx.2 uc007csw.2 ---	1	135253575	135258568	-1	460.421	1.31105	0.163519	8.01776	1.07692e-15	4.99278e-13
ENSMUSG00000034480	Diaph2	diaphanous related formin 2 [Source:MGI Symbol;Acc:MGI:1858500]	protein_coding	54004	--- uc009uet.2 --- uc009uet.2 --- uc009uet.2	X	129749742	130465834	1	773.739	-1.03515	0.12963	-7.98546	1.39994e-15	6.32808e-13
ENSMUSG00000030162	Olr1	oxidized low density lipoprotein (lectin-like) receptor 1 [Source:MGI Symbol;Acc:MGI:1261434]	protein_coding	108078	uc009efw.2 uc029wbr.1 uc029wbq.1 --- ---	6	129485244	129507165	-1	870.84	-2.38804	0.299954	-7.96136	1.70153e-15	7.50376e-13
ENSMUSG00000043336	Filip1l	filamin A interacting protein 1-like [Source:MGI Symbol;Acc:MGI:1925999]	protein_coding	78749	uc012agu.1 uc007znj.2	16	57353093	57573126	1	1130.89	-1.64694	0.207306	-7.94446	1.95045e-15	8.39669e-13
ENSMUSG00000018507	Trpv2	transient receptor potential cation channel, subfamily V, member 2 [Source:MGI Symbol;Acc:MGI:1341836]	protein_coding	22368	--- uc007jjh.1 --- uc011xwa.1 ---	11	62574486	62600515	1	224.663	-1.99362	0.251833	-7.91644	2.44417e-15	1.00439e-12
ENSMUSG00000038608	Dock10	dedicator of cytokinesis 10 [Source:MGI Symbol;Acc:MGI:2146320]	protein_coding	210293	uc007brg.3 uc011wnz.2 uc007brg.3 uc011wnz.2 --- uc011wny.2 --- --- --- uc007brh.3 uc007brh.3 ---	1	80501073	80758527	-1	980.499	-2.0508	0.258997	-7.91822	2.4093e-15	1.00439e-12
ENSMUSG00000022831	Hcls1	hematopoietic cell specific Lyn substrate 1 [Source:MGI Symbol;Acc:MGI:104568]	protein_coding	15163	uc007zdi.2 ---	16	36934983	36963212	1	921.521	-1.2009	0.152936	-7.85234	4.08353e-15	1.64076e-12
ENSMUSG00000031443	F7	coagulation factor VII [Source:MGI Symbol;Acc:MGI:109325]	protein_coding	14068	uc009kwr.3	8	13026034	13035809	1	334.938	-2.09011	0.266648	-7.83846	4.56114e-15	1.79283e-12
ENSMUSG00000028581	Laptm5	lysosomal-associated protein transmembrane 5 [Source:MGI Symbol;Acc:MGI:108046]	protein_coding	16792	uc008uzv.1 --- --- --- --- uc008uzv.1 --- --- uc008uzv.1 ---	4	130913125	130936141	1	2580.3	-1.71619	0.219175	-7.83022	4.87024e-15	1.87359e-12
ENSMUSG00000047810	Ccdc88b	coiled-coil domain containing 88B [Source:MGI Symbol;Acc:MGI:1925567]	protein_coding	78317	uc008gjb.1	19	6844623	6858211	-1	214.005	-1.66239	0.213784	-7.77604	7.48305e-15	2.81877e-12
ENSMUSG00000026786	Apbb1ip	amyloid beta (A4) precursor protein-binding, family B, member 1 interacting protein [Source:MGI Symbol;Acc:MGI:1861354]	protein_coding	54519	uc008ino.2 --- --- ---	2	22774094	22875653	1	600.469	-2.04767	0.26589	-7.70118	1.34819e-14	4.97484e-12
ENSMUSG00000010080	Epn3	epsin 3 [Source:MGI Symbol;Acc:MGI:1919139]	protein_coding	71889	uc007kyu.2 --- --- ---	11	94489599	94499974	-1	1734.69	1.17788	0.153156	7.69073	1.46296e-14	5.29037e-12
ENSMUSG00000054986	Sec14l3	SEC14-like lipid binding 3 [Source:MGI Symbol;Acc:MGI:3617848]	protein_coding	380683	uc007huf.2 --- --- --- ---	11	4064841	4077736	1	2835.3	-2.2362	0.291178	-7.67985	1.59278e-14	5.64688e-12
ENSMUSG00000024621	Csf1r	colony stimulating factor 1 receptor [Source:MGI Symbol;Acc:MGI:1339758]	protein_coding	12978	uc008fbn.1	18	61105572	61132149	1	689.601	-1.52748	0.199791	-7.64542	2.08271e-14	7.24183e-12
ENSMUSG00000039621	Prex1	phosphatidylinositol-3,4,5-trisphosphate-dependent Rac exchange factor 1 [Source:MGI Symbol;Acc:MGI:3040696]	protein_coding	277360	uc008nyn.1 --- uc008nyn.1 uc008nym.1 --- --- --- ---	2	166566342	166713832	-1	470.255	-1.67045	0.218729	-7.63704	2.22267e-14	7.58267e-12
ENSMUSG00000000290	Itgb2	integrin beta 2 [Source:MGI Symbol;Acc:MGI:96611]	protein_coding	16414	uc007fvv.1 --- --- uc011xhf.1 uc007fvv.1	10	77530252	77565708	1	2555.87	-1.90813	0.251631	-7.58304	3.37551e-14	1.13023e-11
ENSMUSG00000053007	Creb5	cAMP responsive element binding protein 5 [Source:MGI Symbol;Acc:MGI:2443973]	protein_coding	231991	--- uc009bzj.1 --- ---	6	53287270	53700376	1	150.383	-1.94877	0.257741	-7.56098	4.00055e-14	1.31516e-11
ENSMUSG00000002602	Axl	AXL receptor tyrosine kinase [Source:MGI Symbol;Acc:MGI:1347244]	protein_coding	26362	uc009ftx.2 uc009fty.2 --- --- --- --- --- ---	7	25757273	25788705	-1	1913.91	-1.59714	0.211571	-7.54893	4.38843e-14	1.41692e-11
ENSMUSG00000027508	Pag1	phosphoprotein associated with glycosphingolipid microdomains 1 [Source:MGI Symbol;Acc:MGI:2443160]	protein_coding	94212	uc008ope.2 uc008opd.2 --- --- uc008opf.2	3	9687479	9833679	-1	647.659	-1.79472	0.23816	-7.53576	4.85484e-14	1.54001e-11
ENSMUSG00000057722	Lepr	leptin receptor [Source:MGI Symbol;Acc:MGI:104993]	protein_coding	16847	uc008tvw.2 uc008tvy.2 uc008tvz.2 --- --- --- ---	4	101717404	101815352	1	602.652	-1.96899	0.261581	-7.52725	5.18198e-14	1.61544e-11
ENSMUSG00000027863	Cd2	CD2 antigen [Source:MGI Symbol;Acc:MGI:88320]	protein_coding	12481	uc008qrf.1 --- ---	3	101275899	101287939	-1	280.915	-2.29153	0.30537	-7.50413	6.18377e-14	1.89506e-11
ENSMUSG00000062127	Cttnbp2nl	CTTNBP2 N-terminal like [Source:MGI Symbol;Acc:MGI:1933137]	protein_coding	80281	uc012cvp.1 uc008quv.2 uc012cvn.1 uc012cvo.1	3	105001915	105053146	-1	1250.91	-1.79519	0.239633	-7.49139	6.81473e-14	2.00978e-11
ENSMUSG00000053470	Kdm3a	lysine (K)-specific demethylase 3A [Source:MGI Symbol;Acc:MGI:98847]	protein_coding	104263	uc009cgz.3 --- --- --- --- --- uc009cgy.3 --- --- uc009chb.1 --- --- uc009cgy.3	6	71588972	71632990	-1	1285.27	1.67192	0.223193	7.4909	6.84009e-14	2.00978e-11
ENSMUSG00000044393	Dsg2	desmoglein 2 [Source:MGI Symbol;Acc:MGI:1196466]	protein_coding	13511	uc008ees.3 uc008eer.2 uc008eeq.2	18	20558074	20604521	1	398.265	2.41301	0.322167	7.48992	6.89156e-14	2.00978e-11
ENSMUSG00000021262	Evl	Ena-vasodilator stimulated phosphoprotein [Source:MGI Symbol;Acc:MGI:1194884]	protein_coding	14026	uc007ozv.1 uc007ozw.1 uc007ozx.1 uc007ozz.1 uc007ozz.1 --- ---	12	108554720	108688516	1	364.811	-1.62478	0.217728	-7.46242	8.49452e-14	2.43793e-11
ENSMUSG00000035258	Abi3bp	ABI gene family, member 3 (NESH) binding protein [Source:MGI Symbol;Acc:MGI:2444583]	protein_coding	320712	uc007zmq.2 uc007zmr.2 uc007zmt.2 uc007zmu.2	16	56477846	56690128	1	139.568	-3.11834	0.418125	-7.45792	8.79015e-14	2.48335e-11
ENSMUSG00000012428	Steap4	STEAP family member 4 [Source:MGI Symbol;Acc:MGI:1923560]	protein_coding	117167	uc008wjg.1	5	7960457	7982213	1	789.753	2.96525	0.399299	7.42615	1.11801e-13	3.01713e-11
ENSMUSG00000021708	Rasgrf2	RAS protein-specific guanine nucleotide-releasing factor 2 [Source:MGI Symbol;Acc:MGI:109137]	protein_coding		uc029sco.1 uc011zcp.1 --- --- --- ---	13	91880400	92131656	-1	207.122	-2.29217	0.30864	-7.42666	1.1137e-13	3.01713e-11
ENSMUSG00000031093	Dock11	dedicator of cytokinesis 11 [Source:MGI Symbol;Acc:MGI:1923224]	protein_coding	75974	uc009sxi.1 --- --- ---	X	35888832	36076562	1	274.792	-1.95967	0.263885	-7.42623	1.11734e-13	3.01713e-11
ENSMUSG00000015970	Chdh	choline dehydrogenase [Source:MGI Symbol;Acc:MGI:1860776]	protein_coding	218865	uc007sup.2 --- uc007sur.2	14	30009023	30040527	1	259.485	2.47137	0.333076	7.41982	1.17278e-13	3.11839e-11
ENSMUSG00000036381	P2ry14	purinergic receptor P2Y, G-protein coupled, 14 [Source:MGI Symbol;Acc:MGI:2155705]	protein_coding	140795	uc033htn.1 uc008pik.2 uc008pin.2 uc008pil.2 uc008pim.2 uc033htp.1 uc033hto.1 uc033htq.1 uc008pio.2	3	59113855	59153618	-1	332.291	-1.62256	0.219111	-7.40518	1.30969e-13	3.43197e-11
ENSMUSG00000027995	Tlr2	toll-like receptor 2 [Source:MGI Symbol;Acc:MGI:1346060]	protein_coding	24088	uc008ppn.2	3	83836272	83841767	-1	352.482	-2.19189	0.29672	-7.38708	1.50087e-13	3.86498e-11
ENSMUSG00000034116	Vav1	vav 1 oncogene [Source:MGI Symbol;Acc:MGI:98923]	protein_coding	22324	uc008den.2 uc008dep.2 uc008deq.2 --- ---	17	57279100	57328031	1	259.832	-1.61845	0.219136	-7.3856	1.51769e-13	3.86498e-11
ENSMUSG00000026832	Cytip	cytohesin 1 interacting protein [Source:MGI Symbol;Acc:MGI:2183535]	protein_coding	227929	uc008jsi.1 --- --- --- --- --- --- ---	2	58129137	58195532	-1	1771.99	-2.02842	0.275649	-7.35868	1.85737e-13	4.60042e-11
ENSMUSG00000024300	Myo1f	myosin IF [Source:MGI Symbol;Acc:MGI:107711]	protein_coding	17916	uc008byu.2 --- uc012api.1	17	33555719	33607764	1	511.827	-1.96543	0.267048	-7.35985	1.84118e-13	4.60042e-11
ENSMUSG00000026173	Plcd4	phospholipase C, delta 4 [Source:MGI Symbol;Acc:MGI:107469]	protein_coding	18802	uc007bmh.1 --- uc007bmg.1 uc007bmg.1 uc056ydg.1 uc007bmh.1 uc007bmh.1 --- --- uc007bmh.1 uc007bmg.1	1	74542888	74567794	1	34.7828	-2.71587	0.369613	-7.34787	2.01395e-13	4.92085e-11
ENSMUSG00000039239	Tgfb2	transforming growth factor, beta 2 [Source:MGI Symbol;Acc:MGI:98726]	protein_coding	21808	uc007dzo.2 uc007dzp.2 --- --- --- ---	1	186622792	186705989	-1	222.11	-1.63193	0.222337	-7.33992	2.13725e-13	5.0847e-11
ENSMUSG00000097493	9930014A18Rik	RIKEN cDNA 9930014A18 gene [Source:MGI Symbol;Acc:MGI:2444091]	processed_transcript		uc011zte.1 --- uc011ztf.1 uc011ztf.1	15	60822271	60831793	1	506.528	2.13397	0.290702	7.34074	2.12416e-13	5.0847e-11
ENSMUSG00000027322	Siglec1	sialic acid binding Ig-like lectin 1, sialoadhesin [Source:MGI Symbol;Acc:MGI:99668]	protein_coding	20612	uc008mko.1 uc008mkp.1 uc008mkq.1	2	131069220	131086765	-1	543.467	-1.86485	0.254474	-7.32826	2.33161e-13	5.47504e-11
ENSMUSG00000026065	Slc9a4	solute carrier family 9 (sodium/hydrogen exchanger), member 4 [Source:MGI Symbol;Acc:MGI:105074]	protein_coding	110895	uc007aul.1 --- --- ---	1	40580081	40630725	1	297.141	-2.4801	0.338636	-7.3238	2.41042e-13	5.58754e-11
ENSMUSG00000043067	Dpy19l1	dpy-19-like 1 (C. elegans) [Source:MGI Symbol;Acc:MGI:1915685]	protein_coding	244745	uc009opa.3 uc012gpp.2 --- --- --- uc012gpp.2	9	24411776	24503140	-1	421.648	-1.1012	0.150783	-7.3032	2.81012e-13	6.43161e-11
ENSMUSG00000036362	P2ry13	purinergic receptor P2Y, G-protein coupled 13 [Source:MGI Symbol;Acc:MGI:1921441]	protein_coding	74191	uc008piq.3	3	59207892	59210882	-1	200.546	-2.13299	0.292263	-7.29818	2.91685e-13	6.59244e-11
ENSMUSG00000030577	Cd22	CD22 antigen [Source:MGI Symbol;Acc:MGI:88322]	protein_coding	12483	uc009ggw.2 uc009ggs.2 uc009ggs.2 uc009ggs.2 uc009ggr.2 uc009ggs.2 uc009ggv.2 uc009ggr.2 --- --- --- --- --- --- --- ---	7	30865402	30880342	-1	232.541	-2.05751	0.282127	-7.29286	3.03453e-13	6.77375e-11
ENSMUSG00000070056	Mfhas1	malignant fibrous histiocytoma amplified sequence 1 [Source:MGI Symbol;Acc:MGI:1098644]	protein_coding	52065	uc009lla.1 uc009llb.1 ---	8	35587798	35679449	1	256.186	-1.54414	0.21212	-7.27956	3.3491e-13	7.38476e-11
ENSMUSG00000021281	Tnfaip2	tumor necrosis factor, alpha-induced protein 2 [Source:MGI Symbol;Acc:MGI:104960]	protein_coding	21928	uc007pcz.2 uc007pcy.2 --- --- --- --- --- --- --- --- ---	12	111442469	111455018	1	605.846	-1.84186	0.253169	-7.27523	3.45822e-13	7.53351e-11
ENSMUSG00000035778	Ggta1	glycoprotein galactosyltransferase alpha 1, 3 [Source:MGI Symbol;Acc:MGI:95704]	protein_coding	14594	uc008jkn.3 uc008jkm.3 uc008jkl.3 uc008jkk.3 uc008jkn.3 --- --- uc008jkk.3 uc008jkm.3	2	35400179	35463231	-1	745.716	-1.62754	0.224123	-7.26181	3.81945e-13	8.22136e-11
ENSMUSG00000032020	Ubash3b	ubiquitin associated and SH3 domain containing, B [Source:MGI Symbol;Acc:MGI:1920078]	protein_coding	72828	uc009pag.1 --- --- --- ---	9	41011098	41161697	-1	129.761	-1.80369	0.248886	-7.24707	4.2588e-13	9.05922e-11
ENSMUSG00000048163	Selplg	selectin, platelet (p-selectin) ligand [Source:MGI Symbol;Acc:MGI:106689]	protein_coding	20345	uc008yyr.2 uc008yys.2 --- uc008yyr.2 --- ---	5	113818536	113832644	-1	269.554	-1.64127	0.227115	-7.22658	4.95305e-13	1.02938e-10
ENSMUSG00000022536	Glyr1	glyoxylate reductase 1 homolog (Arabidopsis) [Source:MGI Symbol;Acc:MGI:1921272]	protein_coding	74022	uc007ybm.1 uc007ybl.1	16	5013906	5049910	-1	2356.18	0.561519	0.0776992	7.22683	4.94409e-13	1.02938e-10
ENSMUSG00000022150	Dab2	disabled 2, mitogen-responsive phosphoprotein [Source:MGI Symbol;Acc:MGI:109175]	protein_coding	13132	uc007vdb.1 --- uc007vdd.1 uc007vde.1 uc007vdc.1 uc007vdf.1 uc007vdg.1 uc057bfr.1 --- --- --- uc007vdc.1 --- uc057bfr.1	15	6299788	6440712	1	1820.96	-1.80734	0.250295	-7.22084	5.16672e-13	1.06158e-10
ENSMUSG00000055805	Fmnl1	formin-like 1 [Source:MGI Symbol;Acc:MGI:1888994]	protein_coding	57778	uc007ltv.1 uc007ltu.1 --- --- --- ---	11	103171107	103198901	1	480.096	-1.56581	0.217506	-7.19895	6.06778e-13	1.23271e-10
ENSMUSG00000041741	Pde3a	phosphodiesterase 3A, cGMP inhibited [Source:MGI Symbol;Acc:MGI:1860764]	protein_coding	54611	uc009eoo.1 ---	6	141249269	141507448	1	230.928	-2.66372	0.371385	-7.17239	7.36997e-13	1.48063e-10
ENSMUSG00000003283	Hck	hemopoietic cell kinase [Source:MGI Symbol;Acc:MGI:96052]	protein_coding	15162	uc008nhc.3	2	153108468	153151441	1	220.384	-1.58521	0.221364	-7.1611	8.00332e-13	1.57291e-10
ENSMUSG00000037731	Themis2	thymocyte selection associated family member 2 [Source:MGI Symbol;Acc:MGI:2446213]	protein_coding	230787	uc008vbv.1	4	132781843	132796387	-1	214.197	-1.89446	0.264525	-7.16172	7.96689e-13	1.57291e-10
ENSMUSG00000048834	Vstm2a	V-set and transmembrane domain containing 2A [Source:MGI Symbol;Acc:MGI:2384826]	protein_coding	211739	uc007ibk.2 --- uc056yjv.1 --- ---	11	16257724	16427310	1	168.731	-2.47815	0.346973	-7.14222	9.18377e-13	1.7855e-10
ENSMUSG00000035173	Ccdc186	coiled-coil domain containing 186 [Source:MGI Symbol;Acc:MGI:2445022]	protein_coding	213993	uc008hzg.1 --- --- --- --- uc008hzg.1	19	56787481	56822190	-1	2444.74	1.01334	0.142122	7.13008	1.00314e-12	1.92954e-10
ENSMUSG00000026991	Pkp4	plakophilin 4 [Source:MGI Symbol;Acc:MGI:109281]	protein_coding	227937	uc008jtc.1 uc008jta.1 uc008jtd.1 --- --- --- --- uc008jte.1 uc008jtc.1 --- --- --- uc008jtd.1	2	59160850	59355208	1	1486.24	-1.49303	0.209771	-7.11743	1.09956e-12	2.09276e-10
ENSMUSG00000024030	Abcg1	ATP-binding cassette, sub-family G (WHITE), member 1 [Source:MGI Symbol;Acc:MGI:107704]	protein_coding	11307	uc008buj.2 ---	17	31057698	31115777	1	1608.77	-1.79183	0.251889	-7.11358	1.1307e-12	2.12961e-10
ENSMUSG00000024998	Plce1	phospholipase C, epsilon 1 [Source:MGI Symbol;Acc:MGI:1921305]	protein_coding	74055	--- uc008hjp.1 uc008hjp.1 uc012bli.1 --- --- ---	19	38481109	38785030	1	187.269	-2.45279	0.347068	-7.06716	1.58138e-12	2.94772e-10
ENSMUSG00000042129	Rassf4	Ras association (RalGDS/AF-6) domain family member 4 [Source:MGI Symbol;Acc:MGI:2386853]	protein_coding	213391	uc009dkm.2 uc009dkn.2 --- --- --- uc009dko.3 uc009dko.3	6	116633008	116673952	-1	695.244	-1.98851	0.281572	-7.06217	1.63921e-12	3.02435e-10
ENSMUSG00000020120	Plek	pleckstrin [Source:MGI Symbol;Acc:MGI:1860485]	protein_coding	56193	uc007ibv.2 uc007ibw.2 ---	11	16971206	17052381	-1	1905.86	-1.85882	0.263705	-7.04886	1.80384e-12	3.2685e-10
ENSMUSG00000018819	Lsp1	lymphocyte specific 1 [Source:MGI Symbol;Acc:MGI:96832]	protein_coding	16985	uc009knc.3 uc009knb.3 uc009knd.3 uc009knf.2 --- uc009kng.2 --- uc009knh.2 --- --- --- ---	7	142460809	142494867	1	1076.64	-1.58257	0.224524	-7.04857	1.8077e-12	3.2685e-10
ENSMUSG00000024937	Ehbp1l1	EH domain binding protein 1-like 1 [Source:MGI Symbol;Acc:MGI:3612340]	protein_coding	114601	uc008gew.2 uc008gex.2	19	5707376	5726317	-1	547.538	-1.09054	0.155212	-7.02612	2.12355e-12	3.80158e-10
ENSMUSG00000025964	Adam23	a disintegrin and metallopeptidase domain 23 [Source:MGI Symbol;Acc:MGI:1345162]	protein_coding	23792	--- uc007bgg.2 --- --- uc007bgg.2 uc007bgg.2 --- --- --- --- --- ---	1	63445891	63596276	1	72.8829	-2.42897	0.346421	-7.0116	2.35609e-12	4.17652e-10
ENSMUSG00000040596	Pogk	pogo transposable element with KRAB domain [Source:MGI Symbol;Acc:MGI:1918842]	protein_coding	71592	uc011wvk.2 uc007dkp.3 uc007dko.2 uc007dkp.3 --- uc011wvk.2	1	166384622	166409863	-1	761.402	0.948885	0.135894	6.98254	2.89892e-12	5.08887e-10
ENSMUSG00000020101	Vsir	V-set immunoregulatory receptor [Source:MGI Symbol;Acc:MGI:1921298]	protein_coding	74048	uc007few.2 uc007fex.2 --- --- --- uc007fex.2 uc007few.2 uc007fex.2	10	60346851	60372684	1	438.448	-1.67015	0.241205	-6.92418	4.38496e-12	7.6235e-10
ENSMUSG00000015355	Cd48	CD48 antigen [Source:MGI Symbol;Acc:MGI:88339]	protein_coding	12506	uc007dpa.1 uc007doz.1	1	171682009	171705258	1	160.754	-2.00415	0.28968	-6.91848	4.56521e-12	7.78712e-10
ENSMUSG00000040212	Emp3	epithelial membrane protein 3 [Source:MGI Symbol;Acc:MGI:1098729]	protein_coding	13732	uc009gxw.2 uc009gxv.2 uc009gxv.2 uc009gxw.2 uc009gxw.2 ---	7	45918023	45921404	-1	138.124	-1.34107	0.193829	-6.91882	4.55424e-12	7.78712e-10
ENSMUSG00000047747	Rnf150	ring finger protein 150 [Source:MGI Symbol;Acc:MGI:2443860]	protein_coding	330812	uc009mjt.2 --- ---	8	82863356	83091268	1	163.901	-1.4364	0.20814	-6.9011	5.16024e-12	8.71984e-10
ENSMUSG00000031264	Btk	Bruton agammaglobulinemia tyrosine kinase [Source:MGI Symbol;Acc:MGI:88216]	protein_coding	12229	uc009uge.2 --- --- ---	X	134542336	134583570	-1	206.678	-1.69033	0.245257	-6.89207	5.49859e-12	9.20556e-10
ENSMUSG00000020024	Cep83	centrosomal protein 83 [Source:MGI Symbol;Acc:MGI:1924298]	protein_coding	77048	uc007gvx.1 --- --- ---	10	94688654	94790853	1	620.353	-0.731052	0.106152	-6.88683	5.70479e-12	9.46315e-10
ENSMUSG00000019838	Slc16a10	solute carrier family 16 (monocarboxylic acid transporters), member 10 [Source:MGI Symbol;Acc:MGI:1919722]	protein_coding	72472	uc007ewm.2 --- uc007ewn.2 ---	10	40033532	40142258	-1	176.982	-2.37914	0.34604	-6.87533	6.18448e-12	1.01656e-09
ENSMUSG00000021457	Syk	spleen tyrosine kinase [Source:MGI Symbol;Acc:MGI:99515]	protein_coding	20963	uc007qmx.1 --- uc007qmz.1 uc007qna.1 uc007qmy.1	13	52583173	52648792	1	778.446	-1.77831	0.259024	-6.86541	6.62987e-12	1.07995e-09
ENSMUSG00000019699	Akt3	thymoma viral proto-oncogene 3 [Source:MGI Symbol;Acc:MGI:1345147]	protein_coding	23797	uc007duk.2 --- uc007duk.2	1	177020073	177258203	-1	629.31	-1.61617	0.236081	-6.84583	7.60333e-12	1.22746e-09
ENSMUSG00000026358	Rgs1	regulator of G-protein signaling 1 [Source:MGI Symbol;Acc:MGI:1354694]	protein_coding	50778	uc007cxj.2 --- --- --- --- --- uc007cxj.2 --- ---	1	144242296	144249242	-1	171.486	-2.4763	0.361939	-6.84178	7.82145e-12	1.2515e-09
ENSMUSG00000056145	AI504432	expressed sequence AI504432 [Source:MGI Symbol;Acc:MGI:2139742]	lincRNA		---	3	107039504	107054347	1	671.61	-1.97821	0.28941	-6.83534	8.18091e-12	1.29754e-09
ENSMUSG00000026463	Atp2b4	ATPase, Ca++ transporting, plasma membrane 4 [Source:MGI Symbol;Acc:MGI:88111]	protein_coding	381290	uc007cqv.3 uc007cqu.3 uc007cqw.1 --- --- uc011wsc.2 uc007cqv.3 ---	1	133699457	133801041	-1	321.385	-1.88726	0.27623	-6.83218	8.36334e-12	1.31493e-09
ENSMUSG00000025017	Pik3ap1	phosphoinositide-3-kinase adaptor protein 1 [Source:MGI Symbol;Acc:MGI:1933177]	protein_coding	83490	uc008hlu.1	19	41274218	41385070	-1	586.899	-1.88138	0.276306	-6.80906	9.82384e-12	1.51816e-09
ENSMUSG00000062785	Kcnc3	potassium voltage gated channel, Shaw-related subfamily, member 3 [Source:MGI Symbol;Acc:MGI:96669]	protein_coding	16504	uc057agz.1 uc009gqh.1 uc009gqg.1 uc009gqg.1 uc009gqh.1 --- uc057agz.1	7	44590664	44604754	1	2799.61	1.18383	0.173838	6.80997	9.76159e-12	1.51816e-09
ENSMUSG00000031133	Arhgef6	Rac/Cdc42 guanine nucleotide exchange factor (GEF) 6 [Source:MGI Symbol;Acc:MGI:1920591]	protein_coding	73341	--- uc009thd.2 uc012hhy.1 --- --- uc009the.1 --- ---	X	57231485	57338729	-1	692.357	-1.23111	0.181059	-6.7995	1.04985e-11	1.60867e-09
ENSMUSG00000044811	Cd300c2	CD300C molecule 2 [Source:MGI Symbol;Acc:MGI:2153249]	protein_coding	140497	uc007mge.1 ---	11	114996721	115001880	-1	161.181	-1.90908	0.280833	-6.79792	1.06142e-11	1.61273e-09
ENSMUSG00000038623	Tm6sf1	transmembrane 6 superfamily member 1 [Source:MGI Symbol;Acc:MGI:1933209]	protein_coding	107769	uc009icp.3 --- --- uc009icq.2 --- ---	7	81859001	81884434	1	145.777	-1.469	0.216272	-6.79238	1.10296e-11	1.66189e-09
ENSMUSG00000073490	Ifi207	interferon activated gene 207 [Source:MGI Symbol;Acc:MGI:2138302]	protein_coding	226691	uc007dru.3	1	173723427	173741747	-1	312.169	-1.80878	0.266612	-6.78431	1.1664e-11	1.74294e-09
ENSMUSG00000000628	Hk2	hexokinase 2 [Source:MGI Symbol;Acc:MGI:1315197]	protein_coding	15277	uc009cll.2 --- uc009cll.2 ---	6	82725025	82774454	-1	2862.07	1.09232	0.161396	6.76795	1.30616e-11	1.93579e-09
ENSMUSG00000031367	Ap1s2	adaptor-related protein complex 1, sigma 2 subunit [Source:MGI Symbol;Acc:MGI:1889383]	protein_coding	108012	uc009uuy.2 uc009uux.2 uc009uuw.2 ---	X	163909017	163933666	1	347.844	-1.76946	0.261608	-6.76377	1.34444e-11	1.97632e-09
ENSMUSG00000040747	Cd53	CD53 antigen [Source:MGI Symbol;Acc:MGI:88341]	protein_coding	12508	uc008qwm.2	3	106759921	106790149	-1	792.232	-1.91044	0.2829	-6.75305	1.44772e-11	2.09848e-09
ENSMUSG00000021846	Peli2	pellino 2 [Source:MGI Symbol;Acc:MGI:1891445]	protein_coding	93834	uc007tjh.1	14	48120869	48260883	1	175.691	-1.71338	0.253731	-6.75274	1.45075e-11	2.09848e-09
ENSMUSG00000034801	Sos2	son of sevenless homolog 2 (Drosophila) [Source:MGI Symbol;Acc:MGI:98355]	protein_coding	20663	--- uc007nso.2 uc007nso.2 uc007nso.2 --- uc007nsp.1 ---	12	69583762	69681852	-1	1631.89	0.864922	0.128429	6.73463	1.64345e-11	2.35834e-09
ENSMUSG00000020566	Atp6v1c2	ATPase, H+ transporting, lysosomal V1 subunit C2 [Source:MGI Symbol;Acc:MGI:1916025]	protein_coding	68775	uc007ncr.2 uc007ncs.2 uc007ncq.1 uc007ncr.2 --- --- --- ---	12	17284721	17329359	-1	1776.26	1.18559	0.176564	6.71478	1.88353e-11	2.68158e-09
ENSMUSG00000027342	Pcna	proliferating cell nuclear antigen [Source:MGI Symbol;Acc:MGI:97503]	protein_coding	18538	--- uc008mml.1 --- --- ---	2	132249162	132253314	-1	836.596	-0.923699	0.137785	-6.70391	2.0291e-11	2.86627e-09
ENSMUSG00000051506	Wdfy4	WD repeat and FYVE domain containing 4 [Source:MGI Symbol;Acc:MGI:3584510]	protein_coding	545030	--- uc007szk.2 --- uc007szk.2	14	32959547	33185508	-1	355.537	-1.93415	0.28886	-6.69583	2.14458e-11	3.0059e-09
ENSMUSG00000038910	Plcl2	phospholipase C-like 2 [Source:MGI Symbol;Acc:MGI:1352756]	protein_coding	224860	uc012avf.1	17	50509547	50688493	1	158.185	-1.53533	0.229342	-6.69449	2.16421e-11	3.01009e-09
ENSMUSG00000030351	Tspan11	tetraspanin 11 [Source:MGI Symbol;Acc:MGI:1915748]	protein_coding	68498	uc009ecn.1 ---	6	127887589	127953977	1	4092.73	1.23482	0.184733	6.68432	2.31994e-11	3.20205e-09
ENSMUSG00000097415	AU020206	expressed sequence AU020206 [Source:MGI Symbol;Acc:MGI:2142134]	lincRNA		---	7	75769038	75782099	-1	1412.66	-1.58921	0.238544	-6.66212	2.69899e-11	3.697e-09
ENSMUSG00000037846	Rtkn2	rhotekin 2 [Source:MGI Symbol;Acc:MGI:2158417]	protein_coding	170799	uc011xfq.1 --- uc011xfq.1 uc011xfq.1 uc007fmd.1	10	67979570	68059740	1	970.43	-2.22339	0.334657	-6.64379	3.05716e-11	4.15612e-09
ENSMUSG00000071714	Csf2rb2	colony stimulating factor 2 receptor, beta 2, low-affinity (granulocyte-macrophage) [Source:MGI Symbol;Acc:MGI:1339760]	protein_coding	12984	uc007woy.2	15	78282517	78305603	-1	417.316	-1.62248	0.244471	-6.6367	3.20793e-11	4.32855e-09
ENSMUSG00000053965	Pde5a	phosphodiesterase 5A, cGMP-specific [Source:MGI Symbol;Acc:MGI:2651499]	protein_coding	242202	uc008ret.2 --- ---	3	122728947	122859374	1	736.837	-1.30308	0.196918	-6.61736	3.65661e-11	4.89743e-09
ENSMUSG00000026728	Vim	vimentin [Source:MGI Symbol;Acc:MGI:98932]	protein_coding	22352	--- uc008ikb.2 uc008ikb.2 --- --- ---	2	13573927	13582826	1	5153.75	-1.8257	0.276219	-6.60961	3.85336e-11	5.12299e-09
ENSMUSG00000004730	Adgre1	adhesion G protein-coupled receptor E1 [Source:MGI Symbol;Acc:MGI:106912]	protein_coding	13733	uc008deu.2 uc008det.2	17	57358686	57483529	1	291.09	-1.62698	0.246626	-6.59695	4.19708e-11	5.53923e-09
ENSMUSG00000037754	Ppp1r16b	protein phosphatase 1, regulatory (inhibitor) subunit 16B [Source:MGI Symbol;Acc:MGI:2151841]	protein_coding	228852	uc012cil.1 uc008nqp.2 --- uc012cil.1 uc008nqp.2 uc012cil.1	2	158665398	158766334	1	284.036	-2.03678	0.30944	-6.58215	4.63691e-11	6.07536e-09
ENSMUSG00000020901	Pik3r5	phosphoinositide-3-kinase regulatory subunit 5 [Source:MGI Symbol;Acc:MGI:2443588]	protein_coding	320207	uc007jno.1 --- --- --- ---	11	68432121	68497849	1	332.676	-1.89049	0.28747	-6.57631	4.82256e-11	6.27315e-09
ENSMUSG00000029765	Plxna4	plexin A4 [Source:MGI Symbol;Acc:MGI:2179061]	protein_coding	243743	uc009bgm.3 ---	6	32144268	32588192	-1	2597.35	1.04584	0.159172	6.57051	5.01431e-11	6.47598e-09
ENSMUSG00000026827	Gpd2	glycerol phosphate dehydrogenase 2, mitochondrial [Source:MGI Symbol;Acc:MGI:99778]	protein_coding	14571	--- uc008jsc.2 --- --- --- uc008jsc.2 uc008jse.2	2	57237635	57370719	1	595.076	-0.776258	0.118225	-6.56595	5.17036e-11	6.63017e-09
ENSMUSG00000091474	2610021A01Rik	RIKEN cDNA 2610021A01 gene [Source:MGI Symbol;Acc:MGI:1922662]	protein_coding		--- uc009gls.1 --- uc009gls.1 --- ---	7	41599230	41628533	1	155.086	-1.27944	0.1952	-6.55453	5.58164e-11	7.10716e-09
ENSMUSG00000041828	Abca8a	ATP-binding cassette, sub-family A (ABC1), member 8a [Source:MGI Symbol;Acc:MGI:2386846]	protein_coding	217258	uc007mdg.2 --- --- --- --- --- uc007mdg.2 uc007mdg.2	11	110025634	110095978	-1	169.736	-2.66329	0.406671	-6.549	5.79225e-11	7.32376e-09
ENSMUSG00000031558	Slit2	slit homolog 2 (Drosophila) [Source:MGI Symbol;Acc:MGI:1315205]	protein_coding	20563	uc008xjo.4 --- --- uc008xjo.4 uc012dwc.3 uc012dwb.3 uc012dwb.3 --- --- --- --- --- --- --- --- --- --- --- --- --- --- --- ---	5	47983138	48307733	1	327.418	-1.6952	0.259333	-6.53679	6.28547e-11	7.89219e-09
ENSMUSG00000015340	Cybb	cytochrome b-245, beta polypeptide [Source:MGI Symbol;Acc:MGI:88574]	protein_coding	13058	uc009spv.3 --- --- --- ---	X	9435252	9487771	-1	3086.67	-1.96812	0.301275	-6.53263	6.46251e-11	8.05852e-09
ENSMUSG00000031165	Was	Wiskott-Aldrich syndrome [Source:MGI Symbol;Acc:MGI:105059]	protein_coding	22376	uc009sns.2 ---	X	8081453	8090498	-1	113.437	-1.84486	0.282561	-6.52905	6.6187e-11	8.141e-09
ENSMUSG00000030110	Ret	ret proto-oncogene [Source:MGI Symbol;Acc:MGI:97902]	protein_coding	19713	uc009dlm.1 uc009dln.1	6	118151745	118197718	-1	693.231	1.40758	0.215584	6.52915	6.61432e-11	8.141e-09
ENSMUSG00000030220	Arhgdib	Rho, GDP dissociation inhibitor (GDI) beta [Source:MGI Symbol;Acc:MGI:101940]	protein_coding	11857	uc009emo.2 uc009emp.2 uc057aez.1 uc057afa.1 ---	6	136923655	136941899	-1	742.559	-1.30631	0.200242	-6.52368	6.86052e-11	8.38142e-09
ENSMUSG00000034957	Cebpa	CCAAT/enhancer binding protein (C/EBP), alpha [Source:MGI Symbol;Acc:MGI:99480]	protein_coding	12606	uc009gjl.2	7	35119293	35121928	1	5573.52	0.872957	0.133841	6.52236	6.92114e-11	8.39873e-09
ENSMUSG00000029049	Morn1	MORN repeat containing 1 [Source:MGI Symbol;Acc:MGI:1924116]	protein_coding	76866	uc008wcv.1 uc008wcw.1 uc008wcv.1 uc008wcv.1 --- --- --- ---	4	155086577	155145505	1	63.6711	1.53682	0.236066	6.51013	7.50859e-11	9.05086e-09
ENSMUSG00000058099	Nfam1	Nfat activating molecule with ITAM motif 1 [Source:MGI Symbol;Acc:MGI:1921289]	protein_coding	74039	uc007wzs.2 uc007wzv.2 uc033gvq.1	15	82997721	83033306	-1	256.438	-1.88928	0.29068	-6.49949	8.0592e-11	9.58673e-09
ENSMUSG00000074785	Plxnc1	plexin C1 [Source:MGI Symbol;Acc:MGI:1890127]	protein_coding	54712	uc007gvz.3 --- --- --- ---	10	94790866	94944835	-1	409.025	-1.54763	0.238092	-6.50013	8.02523e-11	9.58673e-09
ENSMUSG00000037902	Sirpa	signal-regulatory protein alpha [Source:MGI Symbol;Acc:MGI:108563]	protein_coding	19261	--- uc008mhz.1 --- uc008mhz.1 uc008mia.3 uc056zpk.1 --- uc056zpm.1 uc008mib.3 --- uc056zpl.1 uc008mhz.1	2	129592835	129632228	1	2441.09	-1.63421	0.251685	-6.49307	8.41019e-11	9.93886e-09
ENSMUSG00000061119	Prcp	prolylcarboxypeptidase (angiotensinase C) [Source:MGI Symbol;Acc:MGI:1919711]	protein_coding	72461	--- uc009iik.2 --- --- uc012fpd.1	7	92874470	92934583	1	691.899	-1.20293	0.185399	-6.4883	8.68099e-11	1.01923e-08
ENSMUSG00000096054	Syne1	spectrin repeat containing, nuclear envelope 1 [Source:MGI Symbol;Acc:MGI:1927152]	protein_coding	64009	--- uc007egs.2 --- uc007egq.2 --- --- uc007egn.1 --- uc007egm.1	10	5020917	5551482	-1	450.295	-1.81612	0.280177	-6.48207	9.04756e-11	1.05541e-08
ENSMUSG00000045382	Cxcr4	chemokine (C-X-C motif) receptor 4 [Source:MGI Symbol;Acc:MGI:109563]	protein_coding	12767	uc007clt.1 uc007cls.1	1	128588199	128592293	-1	330.705	-1.6592	0.256218	-6.47575	9.4344e-11	1.09348e-08
ENSMUSG00000026288	Inpp5d	inositol polyphosphate-5-phosphatase D [Source:MGI Symbol;Acc:MGI:107357]	protein_coding	16331	uc007bxf.3 uc007bxc.3 --- uc007bxf.3 uc007bxc.3 --- uc007bxf.3 uc007bxc.3 uc007bxd.3 --- --- uc007bxg.3 uc007bxh.3 ---	1	87620312	87720507	1	377.591	-1.66841	0.257978	-6.46728	9.97843e-11	1.14917e-08
ENSMUSG00000004633	Chn2	chimerin 2 [Source:MGI Symbol;Acc:MGI:1917243]	protein_coding	69993	--- uc009bzo.2 --- --- --- --- uc009bzr.2 uc009bzs.2 uc057bxg.1 uc009bzt.2 uc009bzt.2 uc009bzt.2 uc009bzt.2 uc009bzt.2 uc009bzt.2	6	54039554	54301810	1	148.3	2.15057	0.332767	6.46269	1.02856e-10	1.16964e-08
ENSMUSG00000029816	Gpnmb	glycoprotein (transmembrane) nmb [Source:MGI Symbol;Acc:MGI:1934765]	protein_coding	93695	--- uc012elo.1 --- uc012elo.1 ---	6	49036546	49070929	1	2102.2	-1.94481	0.300909	-6.4631	1.02582e-10	1.16964e-08
ENSMUSG00000021573	Tppp	tubulin polymerization promoting protein [Source:MGI Symbol;Acc:MGI:1920198]	protein_coding	72948	uc007reo.2 ---	13	74009407	74035753	1	130.144	-2.77355	0.429669	-6.45507	1.08168e-10	1.22237e-08
ENSMUSG00000028007	Snx7	sorting nexin 7 [Source:MGI Symbol;Acc:MGI:1923811]	protein_coding	76561	uc008rdc.2 uc008rdd.2 uc008rdc.2 uc008rdc.2 ---	3	117781647	117868936	-1	2264.65	0.913039	0.141512	6.45204	1.10352e-10	1.2393e-08
ENSMUSG00000022488	Nckap1l	NCK associated protein 1 like [Source:MGI Symbol;Acc:MGI:1926063]	protein_coding	105855	uc007xyf.1	15	103453825	103498800	1	685.981	-1.48956	0.231471	-6.4352	1.23314e-10	1.37632e-08
ENSMUSG00000041836	Ptpre	protein tyrosine phosphatase, receptor type, E [Source:MGI Symbol;Acc:MGI:97813]	protein_coding	19267	uc009kee.1 --- uc009kee.1 uc012fvk.1 uc009kef.1 uc009keg.1 uc009kek.2 ---	7	135537481	135686293	1	306.912	-1.52122	0.236712	-6.42647	1.30604e-10	1.44874e-08
ENSMUSG00000062980	Cped1	cadherin-like and PC-esterase domain containing 1 [Source:MGI Symbol;Acc:MGI:2444814]	protein_coding	214642	uc009bav.1 --- --- --- --- uc009bav.1 --- ---	6	21985916	22256404	1	326.228	-2.46363	0.383423	-6.42536	1.31558e-10	1.45043e-08
ENSMUSG00000042066	Tmcc2	transmembrane and coiled-coil domains 2 [Source:MGI Symbol;Acc:MGI:1916125]	protein_coding	68875	uc007cot.2 --- uc007cor.2 uc007cos.1 --- ---	1	132356315	132391281	-1	271.922	-2.54639	0.396737	-6.41832	1.37789e-10	1.49306e-08
ENSMUSG00000067219	Nipal1	NIPA-like domain containing 1 [Source:MGI Symbol;Acc:MGI:1917951]	protein_coding	70701	uc008xrv.1 ---	5	72647795	72671078	1	681.34	1.5827	0.246527	6.41999	1.36286e-10	1.49306e-08
ENSMUSG00000097336	Fendrr	Foxf1 adjacent non-coding developmental regulatory RNA [Source:MGI Symbol;Acc:MGI:1916040]	processed_transcript		uc009nrl.2 uc009nrm.2 uc033jif.2	8	121054882	121083110	-1	261.009	-2.37581	0.370168	-6.41819	1.37902e-10	1.49306e-08
ENSMUSG00000032359	Ctsh	cathepsin H [Source:MGI Symbol;Acc:MGI:107285]	protein_coding	13036	--- uc012gyf.1 --- --- --- uc012gyf.1 --- uc012gyf.1 --- --- ---	9	90054152	90076089	1	16839.8	0.901493	0.140524	6.41521	1.40624e-10	1.51289e-08
ENSMUSG00000001943	Vsig2	V-set and immunoglobulin domain containing 2 [Source:MGI Symbol;Acc:MGI:1928009]	protein_coding	57276	uc009ovb.1 uc012grb.1 uc012gra.1 --- --- ---	9	37539255	37544205	1	302.041	2.47179	0.385353	6.41437	1.41407e-10	1.51289e-08
ENSMUSG00000071713	Csf2rb	colony stimulating factor 2 receptor, beta, low-affinity (granulocyte-macrophage) [Source:MGI Symbol;Acc:MGI:1339759]	protein_coding	12983	uc007wpa.2	15	78325990	78351000	1	1059.95	-1.59207	0.248315	-6.41152	1.44076e-10	1.53238e-08
ENSMUSG00000002111	Spi1	spleen focus forming virus (SFFV) proviral integration oncogene [Source:MGI Symbol;Acc:MGI:98282]	protein_coding	20375	--- uc008kuj.2 uc008kuj.2	2	91082390	91115756	1	331.525	-1.65119	0.257901	-6.40242	1.52932e-10	1.61705e-08
ENSMUSG00000030020	Prickle2	prickle planar cell polarity protein 2 [Source:MGI Symbol;Acc:MGI:1925144]	protein_coding	243548	uc009cyz.2 uc009cza.2 uc009cyy.2 uc009cyx.2	6	92370908	92706155	-1	398.271	-1.90119	0.297181	-6.39741	1.58035e-10	1.6613e-08
ENSMUSG00000040624	Plekhg1	pleckstrin homology domain containing, family G (with RhoGef domain) member 1 [Source:MGI Symbol;Acc:MGI:2676551]	protein_coding	213783	uc007ehm.2 uc007ehl.2 uc007ehl.2 --- --- --- --- uc007ehl.2	10	3740364	3967303	1	437.534	-1.52571	0.239778	-6.36301	1.97838e-10	2.06769e-08
ENSMUSG00000038147	Cd84	CD84 antigen [Source:MGI Symbol;Acc:MGI:1336885]	protein_coding	12523	uc007dpe.2 uc007dpd.3 uc007dpf.3 --- uc007dpe.2	1	171839697	171890718	1	873.189	-1.84424	0.290245	-6.35408	2.09683e-10	2.1789e-08
ENSMUSG00000030789	Itgax	integrin alpha X [Source:MGI Symbol;Acc:MGI:96609]	protein_coding	16411	uc009jyc.1 uc009jyb.1 --- ---	7	128129547	128150657	1	1685.86	-1.66018	0.261392	-6.3513	2.135e-10	2.19419e-08
ENSMUSG00000052516	Robo2	roundabout guidance receptor 2 [Source:MGI Symbol;Acc:MGI:1890110]	protein_coding	268902	uc007zrh.1 uc007zrj.1 uc007zrh.1 --- --- --- --- --- ---	16	73892306	74411825	-1	262.126	-1.65013	0.259811	-6.35124	2.13582e-10	2.19419e-08
ENSMUSG00000057666	Gapdh	glyceraldehyde-3-phosphate dehydrogenase [Source:MGI Symbol;Acc:MGI:95640]	protein_coding	14433 100042025 100042025 100042025 100042025 100042025 100042025 100042025 100042025 100042025 100042025 100042025 100042025 100042025	--- uc033iut.1 uc009dts.2 uc009dts.2 --- --- --- --- --- --- --- uc033iut.1 --- --- uc033iut.1 uc009dts.2 uc009dts.2 --- --- --- --- --- --- --- uc033iut.1	6	125161715	125166467	-1	6240.02	0.906905	0.142864	6.34803	2.18091e-10	2.22152e-08
ENSMUSG00000032294	Pkm	pyruvate kinase, muscle [Source:MGI Symbol;Acc:MGI:97591]	protein_coding	18746	uc009pyi.2 uc009pyh.2 --- uc009pyf.2 uc009pyf.2 uc009pyf.2 --- uc009pyf.2 uc009pyf.2 --- ---	9	59656368	59679375	1	6946.85	0.738476	0.116339	6.3476	2.187e-10	2.22152e-08
ENSMUSG00000025451	Paip1	polyadenylate binding protein-interacting protein 1 [Source:MGI Symbol;Acc:MGI:2384993]	protein_coding	218693	uc007rzc.2 uc007rzd.2 --- uc007rzd.2 uc007rzd.2 uc007rzd.2 uc007rzc.2 ---	13	119428601	119458218	1	1753.35	0.600664	0.0946826	6.34398	2.23903e-10	2.26167e-08
ENSMUSG00000028385	Snx30	sorting nexin family member 30 [Source:MGI Symbol;Acc:MGI:2443882]	protein_coding	209131	uc008tae.1 --- --- ---	4	59805840	59904737	1	1189.74	0.874956	0.137945	6.34278	2.25654e-10	2.26669e-08
ENSMUSG00000020838	Slc6a4	solute carrier family 6 (neurotransmitter transporter, serotonin), member 4 [Source:MGI Symbol;Acc:MGI:96285]	protein_coding	15567	uc007kgf.2 --- ---	11	76998603	77032340	1	156.478	-2.17958	0.343974	-6.33646	2.35108e-10	2.34861e-08
ENSMUSG00000046805	Mpeg1	macrophage expressed gene 1 [Source:MGI Symbol;Acc:MGI:1333743]	protein_coding	17476	uc008gub.1	19	12460779	12465284	1	6243	-1.60771	0.253769	-6.33533	2.3684e-10	2.35291e-08
ENSMUSG00000030671	Pde3b	phosphodiesterase 3B, cGMP-inhibited [Source:MGI Symbol;Acc:MGI:1333863]	protein_coding	18576	uc009jic.1 --- --- ---	7	114415281	114539251	1	377.602	-1.59177	0.251394	-6.33178	2.42353e-10	2.38509e-08
ENSMUSG00000079293	Clec7a	C-type lectin domain family 7, member a [Source:MGI Symbol;Acc:MGI:1861431]	polymorphic_pseudogene	56644	uc057byg.1 --- uc057byg.1	6	129461591	129472779	-1	2805.19	-1.98665	0.31377	-6.33155	2.42717e-10	2.38509e-08
ENSMUSG00000087598	Zfp111	zinc finger protein 111 [Source:MGI Symbol;Acc:MGI:1929114]	protein_coding	56707	uc009foz.2 uc057bzf.1 --- --- --- uc009foz.2	7	24193947	24211443	-1	156.874	-1.33352	0.210718	-6.32843	2.4767e-10	2.4206e-08
ENSMUSG00000028238	Atp6v0d2	ATPase, H+ transporting, lysosomal V0 subunit D2 [Source:MGI Symbol;Acc:MGI:1924415]	protein_coding	242341	uc008sch.2 ---	4	19876841	19922605	-1	3329.68	-1.93168	0.305367	-6.32576	2.51987e-10	2.44956e-08
ENSMUSG00000040488	Ltbp4	latent transforming growth factor beta binding protein 4 [Source:MGI Symbol;Acc:MGI:1321395]	protein_coding	108075	uc009fvt.2 uc009fvs.3 uc009fvu.2 --- --- --- --- --- uc057bzg.1 uc009fvs.3	7	27305136	27337692	-1	320.728	-2.10849	0.333691	-6.3187	2.6378e-10	2.55049e-08
ENSMUSG00000009687	Fxyd5	FXYD domain-containing ion transport regulator 5 [Source:MGI Symbol;Acc:MGI:1201785]	protein_coding	18301	uc009ghp.3 uc033iyk.1 uc033iyl.1 uc009gho.3 uc009gho.3 uc009gho.3 --- uc009gho.3 --- --- uc009ghp.3 uc033iyk.1 uc009ghq.3 uc009ghp.3	7	31032722	31042481	-1	1047.08	-1.12676	0.178393	-6.31619	2.68087e-10	2.57834e-08
ENSMUSG00000060131	Atp8b4	ATPase, class I, type 8B, member 4 [Source:MGI Symbol;Acc:MGI:1859664]	protein_coding	241633	uc008mdn.2 --- uc008mdo.2 uc008mdp.1	2	126320973	126500674	-1	111.869	-1.99349	0.315879	-6.31092	2.7739e-10	2.6537e-08
ENSMUSG00000004609	Cd33	CD33 antigen [Source:MGI Symbol;Acc:MGI:99440]	protein_coding	12489	uc009gmz.2 uc012fjg.1 uc009gmz.2 uc012fjg.1 --- ---	7	43524216	43544428	-1	1299.71	-1.72088	0.272763	-6.30906	2.80741e-10	2.67162e-08
ENSMUSG00000057841	Rpl32	ribosomal protein L32 [Source:MGI Symbol;Acc:MGI:98038]	protein_coding	19951 621697 621697	uc009djc.1	6	115805505	115808747	-1	5900.49	0.824966	0.130793	6.3074	2.83761e-10	2.68622e-08
ENSMUSG00000014361	Mertk	c-mer proto-oncogene tyrosine kinase [Source:MGI Symbol;Acc:MGI:96965]	protein_coding	17289	uc008mgt.1 ---	2	128698956	128802894	1	972.645	-2.04436	0.324178	-6.30628	2.85822e-10	2.69164e-08
ENSMUSG00000003949	Hlf	hepatic leukemia factor [Source:MGI Symbol;Acc:MGI:96108]	protein_coding	217082	uc007kws.1 --- --- --- uc007kwt.2 ---	11	90336536	90390895	-1	85.0215	-2.79596	0.444073	-6.29618	3.05078e-10	2.85809e-08
ENSMUSG00000044921	Rassf9	Ras association (RalGDS/AF-6) domain family (N-terminal) member 9 [Source:MGI Symbol;Acc:MGI:2384307]	protein_coding	237504	uc007gyf.1 --- ---	10	102512222	102549736	1	233.413	1.3666	0.217083	6.29527	3.06861e-10	2.85997e-08
ENSMUSG00000028532	Cachd1	cache domain containing 1 [Source:MGI Symbol;Acc:MGI:2444177]	protein_coding	320508	uc008tvh.1 --- ---	4	100776675	101029220	1	180.868	-1.67406	0.266062	-6.29198	3.13436e-10	2.89144e-08
ENSMUSG00000016496	Cd274	CD274 antigen [Source:MGI Symbol;Acc:MGI:1926446]	protein_coding	60533	uc008hdi.2	19	29367455	29388095	1	608.364	-1.69552	0.269468	-6.29209	3.13223e-10	2.89144e-08
ENSMUSG00000034593	Myo5a	myosin VA [Source:MGI Symbol;Acc:MGI:105976]	protein_coding	17918	--- uc033jlm.1 --- uc033jlm.1 --- uc033jlm.1 --- --- --- --- uc009qrs.1 --- --- ---	9	75071015	75223688	1	767.249	-1.85937	0.296273	-6.27587	3.47678e-10	3.19105e-08
ENSMUSG00000041515	Irf8	interferon regulatory factor 8 [Source:MGI Symbol;Acc:MGI:96395]	protein_coding	15900	uc009nrk.2 uc009nrj.2 uc009nrk.2 uc057anf.1 uc009nrk.2 uc057anf.1 --- ---	8	120736358	120756694	1	288.804	-1.54139	0.245644	-6.27489	3.49881e-10	3.19505e-08
ENSMUSG00000029822	Osbpl3	oxysterol binding protein-like 3 [Source:MGI Symbol;Acc:MGI:1918970]	protein_coding	71720	uc009bwy.2 --- uc009bwy.2 uc009bwz.2 uc009bwz.2 uc009bxa.1 --- uc009bxb.1 --- ---	6	50293330	50456201	-1	234.014	-2.07624	0.331609	-6.26112	3.82231e-10	3.47292e-08
ENSMUSG00000067780	Pi15	peptidase inhibitor 15 [Source:MGI Symbol;Acc:MGI:1934659]	protein_coding	94227	uc007ake.2	1	17601901	17630939	1	43.7675	-2.78082	0.446146	-6.23299	4.57607e-10	4.137e-08
ENSMUSG00000030513	Pcsk6	proprotein convertase subtilisin/kexin type 6 [Source:MGI Symbol;Acc:MGI:102897]	protein_coding	18553	--- uc009hgx.2 uc009hgw.2 uc009hgx.2 --- ---	7	65861734	66050386	1	1597.05	2.29203	0.367798	6.23177	4.61195e-10	4.14869e-08
ENSMUSG00000030729	Pgm2l1	phosphoglucomutase 2-like 1 [Source:MGI Symbol;Acc:MGI:1918224]	protein_coding	70974	uc012fqa.1 --- uc012fqa.1 uc012fqa.1	7	100227394	100278868	1	305.539	-1.58544	0.255032	-6.21664	5.07914e-10	4.54633e-08
ENSMUSG00000056752	Dnah9	dynein, axonemal, heavy chain 9 [Source:MGI Symbol;Acc:MGI:1289279]	protein_coding	237806	uc007jlg.1 --- --- uc007jlg.1 --- uc007jlh.1	11	65831282	66168551	-1	19.0191	-2.8896	0.465096	-6.21291	5.20139e-10	4.63282e-08
ENSMUSG00000036526	Card11	caspase recruitment domain family, member 11 [Source:MGI Symbol;Acc:MGI:1916978]	protein_coding	108723	uc009aik.2 --- ---	5	140872990	141000582	-1	622.311	-1.83388	0.295273	-6.21077	5.2724e-10	4.67305e-08
ENSMUSG00000035067	Xkr6	X-linked Kx blood group related 6 [Source:MGI Symbol;Acc:MGI:2447765]	protein_coding	219149	uc007uhu.2 --- --- --- uc007uhu.2	14	63606503	63820809	1	44.5477	-2.15112	0.346565	-6.20697	5.40153e-10	4.69543e-08
ENSMUSG00000026389	Steap3	STEAP family member 3 [Source:MGI Symbol;Acc:MGI:1915678]	protein_coding	68428	uc007cjj.1 uc007cji.1 uc007cji.1 uc007cjj.1	1	120190757	120272705	-1	99.4651	-2.12437	0.342198	-6.20802	5.36558e-10	4.69543e-08
ENSMUSG00000030157	Clec2d	C-type lectin domain family 2, member d [Source:MGI Symbol;Acc:MGI:2135589]	protein_coding	93694	uc009efe.2	6	129180615	129186534	1	314.684	-1.56788	0.252579	-6.2075	5.38347e-10	4.69543e-08
ENSMUSG00000033207	Mamdc2	MAM domain containing 2 [Source:MGI Symbol;Acc:MGI:1918988]	protein_coding	71738	uc008hac.1	19	23302609	23448322	-1	147.722	-2.61834	0.421821	-6.20723	5.39276e-10	4.69543e-08
ENSMUSG00000055782	Abcd2	ATP-binding cassette, sub-family D (ALD), member 2 [Source:MGI Symbol;Acc:MGI:1349467]	protein_coding	26874	uc007xhx.1	15	91145884	91191807	-1	556.17	-1.97401	0.318388	-6.20002	5.64562e-10	4.88413e-08
ENSMUSG00000038642	Ctss	cathepsin S [Source:MGI Symbol;Acc:MGI:107341]	protein_coding	13040	uc008qka.3 uc008qjz.3	3	95526786	95556403	1	6497.61	-1.64523	0.265532	-6.19598	5.79241e-10	4.97833e-08
ENSMUSG00000006299	Aamp	angio-associated migratory protein [Source:MGI Symbol;Acc:MGI:107809]	protein_coding	227290	uc007blr.2 uc011wmz.1 --- uc011wmz.1 uc007blr.2 uc011wmz.1 --- ---	1	74279840	74284738	-1	1496.81	0.734686	0.118584	6.19551	5.80956e-10	4.97833e-08
ENSMUSG00000031274	Col4a5	collagen, type IV, alpha 5 [Source:MGI Symbol;Acc:MGI:88456]	protein_coding	12830	uc033juk.1 --- ---	X	141475385	141689234	1	595.442	-0.977548	0.158269	-6.1765	6.55394e-10	5.58971e-08
ENSMUSG00000053641	Dennd4a	DENN/MADD domain containing 4A [Source:MGI Symbol;Acc:MGI:2142979]	protein_coding	102442	uc009qcj.2 --- --- uc009qcf.2 uc012gvf.1 --- --- --- ---	9	64811340	64919667	1	414.942	-1.20866	0.195898	-6.16984	6.83586e-10	5.80278e-08
ENSMUSG00000039405	Prss23	protease, serine 23 [Source:MGI Symbol;Acc:MGI:1923703]	protein_coding	76453	uc009ifz.1 uc009iga.1 --- --- --- uc009ifz.1 --- ---	7	89507783	89527187	-1	330.371	-1.34181	0.217546	-6.16792	6.9192e-10	5.84608e-08
ENSMUSG00000018008	Cyth4	cytohesin 4 [Source:MGI Symbol;Acc:MGI:2441702]	protein_coding	72318	uc007wpt.1	15	78597047	78622019	1	445.281	-1.449	0.235154	-6.16191	7.18707e-10	6.04416e-08
ENSMUSG00000041000	Trim62	tripartite motif-containing 62 [Source:MGI Symbol;Acc:MGI:1914775]	protein_coding	67525	--- uc008uvo.1	4	128883580	128911328	1	448.275	1.05526	0.171494	6.15331	7.58821e-10	6.35196e-08
ENSMUSG00000026430	Rassf5	Ras association (RalGDS/AF-6) domain family member 5 [Source:MGI Symbol;Acc:MGI:1926375]	protein_coding	54354	uc007cnc.2 uc007cnd.1 uc011wro.1 uc007cnd.1 ---	1	131176410	131245258	-1	309.526	-1.35987	0.221063	-6.15153	7.67389e-10	6.36475e-08
ENSMUSG00000034595	Ppp1r18	protein phosphatase 1, regulatory subunit 18 [Source:MGI Symbol;Acc:MGI:1923698]	protein_coding	76448	uc008cit.2 uc012ars.1 uc008ciu.2 uc008civ.2 uc008civ.2 uc008civ.2	17	35865593	35875596	1	401.682	-1.00355	0.163137	-6.15157	7.67187e-10	6.36475e-08
ENSMUSG00000017417	Plxdc1	plexin domain containing 1 [Source:MGI Symbol;Acc:MGI:1919574]	protein_coding	72324	uc007lfc.2 uc011ydx.1 --- ---	11	97923238	97986444	-1	85.6378	-2.27646	0.370355	-6.14671	7.91091e-10	6.53137e-08
ENSMUSG00000042759	Apobr	apolipoprotein B receptor [Source:MGI Symbol;Acc:MGI:2176230]	protein_coding	171504	uc009jsb.1 ---	7	126584942	126589112	1	341.373	-1.60106	0.260732	-6.14064	8.21903e-10	6.75492e-08
ENSMUSG00000055538	Zcchc24	zinc finger, CCHC domain containing 24 [Source:MGI Symbol;Acc:MGI:1919168]	protein_coding	71918	uc011zho.1 ---	14	25711642	25769039	-1	345.219	-1.81819	0.296186	-6.13869	8.32068e-10	6.80752e-08
ENSMUSG00000064147	Rab44	RAB44, member RAS oncogene family [Source:MGI Symbol;Acc:MGI:3045302]	protein_coding	442827	uc008bsi.1 ---	17	29135056	29148980	1	221.631	-1.97624	0.322262	-6.13241	8.65582e-10	7.04981e-08
ENSMUSG00000029413	Naaa	N-acylethanolamine acid amidase [Source:MGI Symbol;Acc:MGI:1914361]	protein_coding	67111	uc008ycq.2 --- uc008ycr.2 uc008ycr.2 uc008ycq.2 ---	5	92257659	92278170	-1	922.115	-1.59161	0.25989	-6.12415	9.11672e-10	7.3919e-08
ENSMUSG00000022377	Asap1	ArfGAP with SH3 domain, ankyrin repeat and PH domain1 [Source:MGI Symbol;Acc:MGI:1342335]	protein_coding	13196	uc007vzi.2 uc007vzj.2 uc007vzk.2 uc007vzk.2 uc007vzm.2 uc007vzl.2 uc007vzm.2 uc007vzk.2 --- --- --- --- --- --- --- --- uc007vzm.2 uc007vzk.2 uc007vzk.2	15	64086857	64382919	-1	584.627	-1.14728	0.187611	-6.11518	9.6448e-10	7.78516e-08
ENSMUSG00000000794	Kcnn3	potassium intermediate/small conductance calcium-activated channel, subfamily N, member 3 [Source:MGI Symbol;Acc:MGI:2153183]	protein_coding	140493	uc012cso.1 ---	3	89520164	89675132	1	629.033	-1.79027	0.293129	-6.10745	1.01233e-09	8.13509e-08
ENSMUSG00000030339	Ltbr	lymphotoxin B receptor [Source:MGI Symbol;Acc:MGI:104875]	protein_coding	17000	uc009duj.1 --- ---	6	125306571	125313885	-1	732.871	0.712806	0.116845	6.10045	1.05769e-09	8.46203e-08
ENSMUSG00000000439	Mkrn2	makorin, ring finger protein, 2 [Source:MGI Symbol;Acc:MGI:1914277]	protein_coding	67027	uc009diw.1 --- ---	6	115601902	115622624	1	385.582	0.9072	0.148841	6.09508	1.09382e-09	8.64201e-08
ENSMUSG00000058297	Spock2	sparc/osteonectin, cwcv and kazal-like domains proteoglycan 2 [Source:MGI Symbol;Acc:MGI:1891351]	protein_coding	94214	--- uc007fel.1 uc007fel.1	10	60106219	60135198	1	2227.32	-2.19442	0.36	-6.09562	1.09014e-09	8.64201e-08
ENSMUSG00000026674	Ddr2	discoidin domain receptor family, member 2 [Source:MGI Symbol;Acc:MGI:1345277]	protein_coding	18214	uc007dlu.2 --- --- --- uc007dlu.2 uc011wvr.1	1	169972307	170110762	-1	778.616	-1.70003	0.278922	-6.09498	1.09453e-09	8.64201e-08
ENSMUSG00000024737	Slc15a3	solute carrier family 15, member 3 [Source:MGI Symbol;Acc:MGI:1929691]	protein_coding	65221	--- uc008gra.2 --- ---	19	10839727	10859362	1	215.446	-1.62333	0.266933	-6.08141	1.19132e-09	9.36535e-08
ENSMUSG00000048960	Prex2	phosphatidylinositol-3,4,5-trisphosphate-dependent Rac exchange factor 2 [Source:MGI Symbol;Acc:MGI:1923385]	protein_coding	109294	uc007ahs.2 --- --- --- --- --- --- ---	1	10993465	11303681	1	943.804	-2.09792	0.345224	-6.07697	1.22472e-09	9.55905e-08
ENSMUSG00000001986	Gria3	glutamate receptor, ionotropic, AMPA3 (alpha 3) [Source:MGI Symbol;Acc:MGI:95810]	protein_coding	53623	--- uc012hgn.1 uc009tal.3 uc009tam.3 --- uc009tal.3 uc009tam.3 --- --- --- uc012hgn.1	X	41400854	41678601	1	86.5155	-2.16381	0.356082	-6.07674	1.22654e-09	9.55905e-08
ENSMUSG00000021514	Zfp369	zinc finger protein 369 [Source:MGI Symbol;Acc:MGI:2176229]	protein_coding	170936	uc007qzj.1 --- --- ---	13	65278814	65304221	1	165.666	-1.44549	0.237961	-6.0745	1.24372e-09	9.65135e-08
ENSMUSG00000022425	Enpp2	ectonucleotide pyrophosphatase/phosphodiesterase 2 [Source:MGI Symbol;Acc:MGI:1321390]	protein_coding	18606	uc007vro.4 uc011zsx.3 uc007vrp.4 uc007vrq.4 uc011zsx.3	15	54838898	54920146	-1	271.557	-2.04781	0.337196	-6.07306	1.25497e-09	9.69708e-08
ENSMUSG00000071477	Zfp777	zinc finger protein 777 [Source:MGI Symbol;Acc:MGI:1919556]	protein_coding	72306	uc009btu.1 --- --- --- uc009btt.1	6	48024188	48048911	-1	351.689	1.06776	0.175875	6.0711	1.27033e-09	9.77295e-08
ENSMUSG00000046080	Clec9a	C-type lectin domain family 9, member a [Source:MGI Symbol;Acc:MGI:2444608]	protein_coding	232414	uc009efs.2 uc009efr.2 uc012etk.2 uc012etj.2	6	129408862	129424763	1	114.046	-2.3344	0.384552	-6.07044	1.2756e-09	9.77295e-08
ENSMUSG00000030483	Cyp2b10	cytochrome P450, family 2, subfamily b, polypeptide 10 [Source:MGI Symbol;Acc:MGI:88598]	protein_coding	13088	uc009fue.2 uc009fud.2 ---	7	25897620	25926624	1	339.722	-2.50687	0.413026	-6.06951	1.28299e-09	9.78806e-08
ENSMUSG00000029070	Mxra8	matrix-remodelling associated 8 [Source:MGI Symbol;Acc:MGI:1922011]	protein_coding	74761	uc012dqz.1 uc012dqy.1 --- --- uc008wfa.2 uc008wfa.2 ---	4	155839680	155844088	1	680.102	-1.2524	0.206376	-6.06854	1.29076e-09	9.80596e-08
ENSMUSG00000025402	Nab2	Ngfi-A binding protein 2 [Source:MGI Symbol;Acc:MGI:107563]	protein_coding	17937	uc011xpt.1 uc007hkc.2 --- ---	10	127660918	127668568	-1	489.972	1.25798	0.207418	6.06496	1.31988e-09	9.98528e-08
ENSMUSG00000045954	Cavin2	caveolae associated 2 [Source:MGI Symbol;Acc:MGI:99513]	protein_coding	20324	uc007axk.1	1	51289126	51302960	1	1933.89	-2.21904	0.366026	-6.06251	1.34011e-09	1.00961e-07
ENSMUSG00000052160	Pld4	phospholipase D family, member 4 [Source:MGI Symbol;Acc:MGI:2144765]	protein_coding	104759	uc007pfc.1 --- --- --- ---	12	112760655	112768990	1	214.246	-1.52993	0.252609	-6.0565	1.39112e-09	1.04176e-07
ENSMUSG00000021180	Rps6ka5	ribosomal protein S6 kinase, polypeptide 5 [Source:MGI Symbol;Acc:MGI:1920336]	protein_coding	73086	uc007osu.1 uc007ost.1 --- --- --- --- --- --- ---	12	100548439	100726983	-1	103.881	-1.65311	0.272965	-6.05613	1.39431e-09	1.04176e-07
ENSMUSG00000028480	Glipr2	GLI pathogenesis-related 2 [Source:MGI Symbol;Acc:MGI:1917770]	protein_coding	384009	uc008srf.1	4	43957401	43979118	1	234.415	-1.56126	0.258025	-6.05079	1.4414e-09	1.07251e-07
ENSMUSG00000019124	Scrn1	secernin 1 [Source:MGI Symbol;Acc:MGI:1917188]	protein_coding	69938	--- uc009bzw.1 --- --- --- uc009bzx.1	6	54501173	54566489	-1	79.2996	-2.38108	0.393809	-6.04628	1.48231e-09	1.09843e-07
ENSMUSG00000006395	Hyi	hydroxypyruvate isomerase (putative) [Source:MGI Symbol;Acc:MGI:1915430]	polymorphic_pseudogene	68180	uc008ujr.3 --- --- --- uc008ujr.3	4	118359990	118362744	1	286.702	1.15009	0.19065	6.03248	1.61459e-09	1.18672e-07
ENSMUSG00000108358	Gm44509	predicted gene 44509 [Source:MGI Symbol;Acc:MGI:5753085]	TEC		---	7	55973519	55974842	-1	92.8263	-1.60139	0.265432	-6.03314	1.60803e-09	1.18672e-07
ENSMUSG00000019978	Epb41l2	erythrocyte membrane protein band 4.1 like 2 [Source:MGI Symbol;Acc:MGI:103009]	protein_coding	13822	uc007erk.2 uc007erl.2 uc007erm.1 --- uc007erm.1 --- --- uc007erp.2 --- --- --- --- --- uc007ert.1 --- --- --- uc007eru.2 --- uc007ern.3	10	25359798	25523519	1	1568.7	-1.37708	0.228427	-6.02855	1.65436e-09	1.21103e-07
ENSMUSG00000018774	Cd68	CD68 antigen [Source:MGI Symbol;Acc:MGI:88342]	protein_coding	12514	uc007jqy.2 uc056ylz.1 uc007jqy.2	11	69664213	69666153	-1	1082.56	-1.58929	0.263817	-6.02424	1.69907e-09	1.23874e-07
ENSMUSG00000021895	Arhgef3	Rho guanine nucleotide exchange factor (GEF) 3 [Source:MGI Symbol;Acc:MGI:1918954]	protein_coding	71704	uc007sto.2 uc007stp.2 uc007str.2 ---	14	27114899	27403911	1	547.509	-1.85123	0.307467	-6.02092	1.73427e-09	1.25933e-07
ENSMUSG00000020399	Havcr2	hepatitis A virus cellular receptor 2 [Source:MGI Symbol;Acc:MGI:2159682]	protein_coding	171285	uc011xtp.1 uc011xtq.1	11	46454935	46481255	1	279.262	-1.62427	0.270046	-6.01479	1.80123e-09	1.30272e-07
ENSMUSG00000081723	Gm15931	predicted gene 15931 [Source:MGI Symbol;Acc:MGI:3805553]	unprocessed_pseudogene		---	7	4274189	4282645	1	103.184	-1.94046	0.322795	-6.01143	1.83897e-09	1.32472e-07
ENSMUSG00000017929	B4galt5	UDP-Gal:betaGlcNAc beta 1,4-galactosyltransferase, polypeptide 5 [Source:MGI Symbol;Acc:MGI:1927169]	protein_coding	56336	uc008nzm.1 --- --- ---	2	167298444	167349183	-1	364.38	-1.28494	0.21399	-6.00468	1.91705e-09	1.37548e-07
ENSMUSG00000069441	Dsg1a	desmoglein 1 alpha [Source:MGI Symbol;Acc:MGI:94930]	protein_coding	13510	uc008eel.2	18	20310811	20343350	1	15.3985	3.12059	0.51975	6.00401	1.92498e-09	1.37572e-07
ENSMUSG00000023349	Clec4n	C-type lectin domain family 4, member n [Source:MGI Symbol;Acc:MGI:1861231]	protein_coding	56620	uc009dqf.2 uc009dqe.2 --- uc012esj.1 --- uc009dqe.2	6	123229843	123247021	1	693.081	-1.68962	0.281543	-6.00128	1.95766e-09	1.39356e-07
ENSMUSG00000029093	Sorcs2	sortilin-related VPS10 domain containing receptor 2 [Source:MGI Symbol;Acc:MGI:1932289]	protein_coding	81840	uc008xek.1 --- uc008xel.1 --- ---	5	36017180	36398139	-1	1457.85	1.01495	0.169672	5.98181	2.20674e-09	1.56471e-07
ENSMUSG00000036196	Slc26a8	solute carrier family 26, member 8 [Source:MGI Symbol;Acc:MGI:2385046]	protein_coding	224661	uc056zdz.1 ---	17	28637783	28689987	-1	27.409	2.52472	0.422515	5.97546	2.29445e-09	1.62055e-07
ENSMUSG00000015950	Ncf1	neutrophil cytosolic factor 1 [Source:MGI Symbol;Acc:MGI:97283]	protein_coding	17969	uc008zvh.3 uc012eed.2 uc008zvi.2 --- uc008zvg.2 ---	5	134220053	134229625	-1	607.783	-1.56434	0.262328	-5.96331	2.47182e-09	1.7256e-07
ENSMUSG00000016087	Fli1	Friend leukemia integration 1 [Source:MGI Symbol;Acc:MGI:95554]	protein_coding	14247	uc009orz.2	9	32422204	32542861	-1	276.474	-1.17698	0.19733	-5.96453	2.45338e-09	1.7256e-07
ENSMUSG00000007279	Scube2	signal peptide, CUB domain, EGF-like 2 [Source:MGI Symbol;Acc:MGI:1928765]	protein_coding	56788	uc009jei.2 uc009jej.2 uc009jei.2 uc009jeh.2 ---	7	109798676	109865679	-1	107.528	-2.70271	0.453188	-5.96377	2.46481e-09	1.7256e-07
ENSMUSG00000054293	A630033H20Rik	RIKEN cDNA A630033H20 gene [Source:MGI Symbol;Acc:MGI:2441814]	protein_coding	213438	uc009ucc.2 uc012hnp.1 uc012hnq.1 --- uc012hnp.1 uc012hnq.1	X	107148927	107173661	1	67.9262	-1.84617	0.309962	-5.95612	2.58292e-09	1.79622e-07
ENSMUSG00000032348	Gsta4	glutathione S-transferase, alpha 4 [Source:MGI Symbol;Acc:MGI:1309515]	protein_coding	14860	uc009qty.2	9	78182774	78209349	1	1884.16	1.44584	0.242861	5.95335	2.62714e-09	1.81998e-07
ENSMUSG00000034445	Cyb561a3	cytochrome b561 family, member A3 [Source:MGI Symbol;Acc:MGI:2686925]	protein_coding	225912	uc008gqj.2	19	10577454	10588548	1	421.694	-1.48662	0.249835	-5.95042	2.67451e-09	1.84572e-07
ENSMUSG00000023942	Slc29a1	solute carrier family 29 (nucleoside transporters), member 1 [Source:MGI Symbol;Acc:MGI:1927073]	protein_coding	63959	uc008cra.2 uc008crd.2 uc008crb.2 uc008crc.2 uc012aue.1 uc012aue.1 uc012aud.1 --- uc012aud.1 uc012aud.1 --- --- --- --- --- --- --- --- --- uc008cre.2 uc008cre.2 uc008cre.2 uc008cre.2 uc008cre.2 uc008crc.2	17	45585200	45599606	-1	290.593	-1.60352	0.270158	-5.93552	2.92923e-09	2.01382e-07
ENSMUSG00000046532	Ar	androgen receptor [Source:MGI Symbol;Acc:MGI:88064]	protein_coding	11835	uc009tuv.2	X	98148769	98323215	1	49.6716	-2.41357	0.407376	-5.92468	3.129e-09	2.14301e-07
ENSMUSG00000044734	Serpinb1a	serine (or cysteine) peptidase inhibitor, clade B, member 1a [Source:MGI Symbol;Acc:MGI:1913472]	protein_coding	66222	uc007pzu.1 --- uc007pzu.1 ---	13	32842092	32851185	-1	318.975	-2.02668	0.342159	-5.9232	3.15735e-09	2.15427e-07
ENSMUSG00000021720	Rnf180	ring finger protein 180 [Source:MGI Symbol;Acc:MGI:1919066]	protein_coding	71816	uc007rts.1 uc007rtr.1 uc007rtt.1 --- uc007rtt.1	13	105130001	105294815	-1	78.0347	-1.42402	0.240502	-5.92103	3.19937e-09	2.16658e-07
ENSMUSG00000046410	Kcnk6	potassium inwardly-rectifying channel, subfamily K, member 6 [Source:MGI Symbol;Acc:MGI:1891291]	protein_coding	52150	uc009gbg.2 ---	7	29221926	29232515	-1	265.708	-1.48345	0.250534	-5.92115	3.19694e-09	2.16658e-07
ENSMUSG00000034522	Zfp395	zinc finger protein 395 [Source:MGI Symbol;Acc:MGI:2682318]	protein_coding	380912	--- uc007ujg.2 --- ---	14	65358389	65398930	1	480.624	1.08205	0.18281	5.91899	3.23929e-09	2.18543e-07
ENSMUSG00000045679	Pqlc3	PQ loop repeat containing [Source:MGI Symbol;Acc:MGI:2444067]	protein_coding	217430	--- uc007nck.2 uc007nck.2 --- --- --- --- ---	12	16988648	17000408	-1	399.562	-1.46598	0.247775	-5.91658	3.28714e-09	2.1988e-07
ENSMUSG00000033253	Szt2	seizure threshold 2 [Source:MGI Symbol;Acc:MGI:3033336]	protein_coding	230676	uc012djw.2 --- --- --- --- ---	4	118362743	118409273	-1	2289.59	1.25487	0.212096	5.91652	3.28821e-09	2.1988e-07
ENSMUSG00000018411	Mapt	microtubule-associated protein tau [Source:MGI Symbol;Acc:MGI:97180]	protein_coding	17762	uc007lwh.2 uc007lwg.2 uc007lwg.2 --- --- uc007lwh.2 uc007lwg.2 --- --- --- --- ---	11	104231390	104332090	1	205.394	-2.65207	0.448276	-5.91615	3.29558e-09	2.1988e-07
ENSMUSG00000036469	March1	membrane-associated ring finger (C3HC4) 1 [Source:MGI Symbol;Acc:MGI:1920175]	protein_coding	72925	--- uc009lvk.2 uc009lvj.2 --- uc009lvk.2 uc009lvl.2 uc009lvn.2 uc009lvm.2 uc009lvl.2 uc009lvk.2 uc009lvk.2	8	65617900	66471637	1	331.717	-1.70496	0.288267	-5.91452	3.32835e-09	2.2125e-07
ENSMUSG00000022206	Npr3	natriuretic peptide receptor 3 [Source:MGI Symbol;Acc:MGI:97373]	protein_coding	18162	uc007vhf.2	15	11839896	11905674	-1	468.567	-2.89848	0.490732	-5.90644	3.49578e-09	2.31528e-07
ENSMUSG00000020524	Gria1	glutamate receptor, ionotropic, AMPA1 (alpha 1) [Source:MGI Symbol;Acc:MGI:95808]	protein_coding	14799	--- uc007izs.3 uc007izr.3 uc029rls.1 ---	11	57011387	57330244	1	36.108	-3.07532	0.521126	-5.90131	3.60637e-09	2.37981e-07
ENSMUSG00000038668	Lpar1	lysophosphatidic acid receptor 1 [Source:MGI Symbol;Acc:MGI:108429]	protein_coding	14745	uc008szc.2 uc012deu.1 uc012deu.1 uc008szb.3 --- uc008szc.2 ---	4	58435255	58553898	-1	106.446	-2.1661	0.367293	-5.89748	3.69094e-09	2.42676e-07
ENSMUSG00000054640	Slc8a1	solute carrier family 8 (sodium/calcium exchanger), member 1 [Source:MGI Symbol;Acc:MGI:107956]	protein_coding	20541	uc008drs.2 uc008drr.3	17	81388691	81649607	-1	247.656	-1.52451	0.258869	-5.88909	3.88321e-09	2.53611e-07
ENSMUSG00000046245	Pilra	paired immunoglobin-like type 2 receptor alpha [Source:MGI Symbol;Acc:MGI:2450529]	protein_coding	231805	uc009aea.2 --- uc009aeb.2 --- ---	5	137821952	137836281	-1	185.513	-1.61938	0.274983	-5.889	3.88531e-09	2.53611e-07
ENSMUSG00000026692	Fmo4	flavin containing monooxygenase 4 [Source:MGI Symbol;Acc:MGI:2429497]	protein_coding	226564	uc007dgv.1 --- --- --- --- uc007dgv.1	1	162793188	162813972	-1	668.619	1.45025	0.246425	5.88516	3.97681e-09	2.5865e-07
ENSMUSG00000031903	Pla2g15	phospholipase A2, group XV [Source:MGI Symbol;Acc:MGI:2178076]	protein_coding	192654	uc009nfk.1 uc009nfj.1 --- ---	8	106150399	106164715	1	523.408	-1.39035	0.236354	-5.88251	4.04086e-09	2.61874e-07
ENSMUSG00000024421	Lama3	laminin, alpha 3 [Source:MGI Symbol;Acc:MGI:99909]	protein_coding	16774	uc008ecf.2 uc008ech.1	18	12333819	12583013	1	892.086	-1.83649	0.312361	-5.87938	4.11795e-09	2.65917e-07
ENSMUSG00000038156	Spon1	spondin 1, (f-spondin) extracellular matrix protein [Source:MGI Symbol;Acc:MGI:2385287]	protein_coding	233744	uc009jhv.2 uc009jhu.2	7	113765998	114043370	1	558.99	-2.13239	0.362932	-5.87545	4.21701e-09	2.71344e-07
ENSMUSG00000050157	Gm867	predicted gene 867 [Source:MGI Symbol;Acc:MGI:2685713]	protein_coding	333670	uc007fts.1 uc033fqi.1	10	75937723	75940672	-1	8.73234	-3.01095	0.51276	-5.87205	4.3044e-09	2.75985e-07
ENSMUSG00000056917	Sipa1	signal-induced proliferation associated gene 1 [Source:MGI Symbol;Acc:MGI:107576]	protein_coding	20469	uc008gei.2 uc008geh.2 uc008gej.2 uc012bgz.1	19	5651185	5663707	-1	275.091	-1.41026	0.240314	-5.86839	4.40054e-09	2.81152e-07
ENSMUSG00000015222	Map2	microtubule-associated protein 2 [Source:MGI Symbol;Acc:MGI:97175]	protein_coding	17756	--- uc007bhw.1 uc007bhx.1 --- --- uc007bhz.2 uc007bhy.2 --- uc007bhy.2 uc007bib.1 uc007bia.1 uc007bic.1 uc007bic.1 uc007bid.1 uc007bie.1 --- --- --- --- uc007bhz.2 --- --- uc007bhx.1 uc007bhw.1	1	66175273	66442583	1	241.221	-1.57338	0.26838	-5.8625	4.55955e-09	2.90286e-07
ENSMUSG00000056370	Sftpb	surfactant associated protein B [Source:MGI Symbol;Acc:MGI:109516]	protein_coding	20388	uc033isk.2 uc057adr.1 uc057adr.1 --- uc057adr.1	6	72304610	72314371	1	101523	1.04822	0.17885	5.86087	4.60442e-09	2.92114e-07
ENSMUSG00000045827	Serpinb9	serine (or cysteine) peptidase inhibitor, clade B, member 9 [Source:MGI Symbol;Acc:MGI:106603]	protein_coding	20723	uc007pzz.1	13	33003250	33017957	1	1764.43	-1.35309	0.230916	-5.85968	4.63765e-09	2.93194e-07
ENSMUSG00000042717	Ppp1r3a	protein phosphatase 1, regulatory (inhibitor) subunit 3A [Source:MGI Symbol;Acc:MGI:2153588]	protein_coding	140491	uc009ayw.1	6	14713977	14755274	-1	71.9846	-1.67866	0.286666	-5.85582	4.74661e-09	2.99037e-07
ENSMUSG00000070873	Lilra5	leukocyte immunoglobulin-like receptor, subfamily A (with TM domain), member 5 [Source:MGI Symbol;Acc:MGI:3647196]	protein_coding	232801	uc009exf.2	7	4237754	4243463	1	629.5	-1.92934	0.33037	-5.83992	5.22267e-09	3.27886e-07
ENSMUSG00000030882	Dnhd1	dynein heavy chain domain 1 [Source:MGI Symbol;Acc:MGI:1924755]	protein_coding	77505	---	7	105650827	105721799	1	87.493	1.57983	0.270955	5.83059	5.52307e-09	3.45545e-07
ENSMUSG00000060568	Fam78b	family with sequence similarity 78, member B [Source:MGI Symbol;Acc:MGI:2443050]	protein_coding	226610	uc007dkt.2 uc007dks.2 uc011wvo.1 uc011wvo.1 uc007dks.2 uc011wvo.1 uc007dkt.2 uc007dks.2	1	167001417	167091302	1	92.2407	-1.42513	0.244466	-5.82955	5.5577e-09	3.46513e-07
ENSMUSG00000038816	Ctnnal1	catenin (cadherin associated protein), alpha-like 1 [Source:MGI Symbol;Acc:MGI:1859649]	protein_coding	54366	uc008sxu.2 --- --- --- --- --- --- --- ---	4	56810935	56865188	-1	774.934	1.50346	0.258039	5.82649	5.66066e-09	3.51719e-07
ENSMUSG00000028874	Fgr	FGR proto-oncogene, Src family tyrosine kinase [Source:MGI Symbol;Acc:MGI:95527]	protein_coding	14191	uc012dmj.1 --- --- uc012dmj.1	4	132974095	133001910	1	190.983	-1.38325	0.237463	-5.82509	5.70804e-09	3.53449e-07
ENSMUSG00000007655	Cav1	caveolin 1, caveolae protein [Source:MGI Symbol;Acc:MGI:102709]	protein_coding	12389	uc009azo.2 --- uc009azo.2 --- uc009azp.2 uc009azp.2 uc009azp.2 ---	6	17306335	17341452	1	2945.82	-2.07349	0.356057	-5.82347	5.76383e-09	3.54475e-07
ENSMUSG00000033705	Stard9	START domain containing 9 [Source:MGI Symbol;Acc:MGI:3045258]	protein_coding	668880	--- uc008lws.1 uc008lws.1 --- --- ---	2	120629126	120731895	1	213.411	-2.08877	0.358666	-5.82371	5.75551e-09	3.54475e-07
ENSMUSG00000024424	Ttc39c	tetratricopeptide repeat domain 39C [Source:MGI Symbol;Acc:MGI:1919997]	protein_coding	72747	uc008ecj.2 --- uc008ecj.2 ---	18	12599926	12737050	1	65.2491	-1.82647	0.313925	-5.81818	5.94929e-09	3.64641e-07
ENSMUSG00000023175	Bsg	basigin [Source:MGI Symbol;Acc:MGI:88208]	protein_coding	12215	uc007fzm.1 uc007fzl.1 --- uc007fzm.1 uc007fzm.1 ---	10	79704491	79711969	1	6398.87	0.774686	0.133421	5.80634	6.3852e-09	3.90036e-07
ENSMUSG00000027800	Tm4sf1	transmembrane 4 superfamily member 1 [Source:MGI Symbol;Acc:MGI:104678]	protein_coding	17112	uc008pgy.1 uc008pgz.1 --- uc008pgz.1 --- uc008pgz.1	3	57285611	57301988	-1	349.754	-1.58442	0.272936	-5.80511	6.43246e-09	3.916e-07
ENSMUSG00000028657	Ppt1	palmitoyl-protein thioesterase 1 [Source:MGI Symbol;Acc:MGI:1298204]	protein_coding	19063	uc008uoh.2 uc008uog.2 --- uc008uog.2	4	122836242	122859175	1	2646.81	-1.35299	0.233179	-5.80236	6.53897e-09	3.96749e-07
ENSMUSG00000047037	Nipa1	non imprinted in Prader-Willi/Angelman syndrome 1 homolog (human) [Source:MGI Symbol;Acc:MGI:2442058]	protein_coding	233280	uc009hdu.1	7	55977567	56019954	-1	281.905	-1.45416	0.250931	-5.79507	6.82929e-09	4.12978e-07
ENSMUSG00000031101	Sash3	SAM and SH3 domain containing 3 [Source:MGI Symbol;Acc:MGI:1921381]	protein_coding	74131	uc009tbw.2 uc057cfc.1	X	48146436	48161565	1	150.194	-1.75907	0.303606	-5.79392	6.87632e-09	4.14436e-07
ENSMUSG00000073418	C4b	complement component 4B (Chido blood group) [Source:MGI Symbol;Acc:MGI:88228]	protein_coding	12268	--- uc008cdk.2 ---	17	34728380	34743882	-1	776.532	-1.82544	0.315262	-5.79023	7.02902e-09	4.22231e-07
ENSMUSG00000030187	Klra2	killer cell lectin-like receptor, subfamily A, member 2 [Source:MGI Symbol;Acc:MGI:101906]	protein_coding	16633	uc009eip.1 uc012eua.1	6	131219223	131247362	-1	283.679	-1.65375	0.285807	-5.78625	7.19761e-09	4.30927e-07
ENSMUSG00000042626	Shc1	src homology 2 domain-containing transforming protein C1 [Source:MGI Symbol;Acc:MGI:98296]	protein_coding	20416	uc008pzm.2 --- uc008pzm.2 uc008pzm.2 --- uc008pzn.2 uc008pzn.2 --- uc008pzm.2	3	89418443	89430027	1	2363.09	0.895944	0.154868	5.78522	7.24168e-09	4.32135e-07
ENSMUSG00000058715	Fcer1g	Fc receptor, IgE, high affinity I, gamma polypeptide [Source:MGI Symbol;Acc:MGI:95496]	protein_coding	14127	uc007dnl.1 ---	1	171229572	171234365	-1	561.981	-1.45915	0.252271	-5.78405	7.29243e-09	4.33731e-07
ENSMUSG00000031444	F10	coagulation factor X [Source:MGI Symbol;Acc:MGI:103107]	protein_coding	14058	uc009kws.2 uc009kwt.2 uc009kwt.2 uc009kws.2 uc009kws.2	8	13037308	13056676	1	978.281	-1.85688	0.321077	-5.7833	7.32488e-09	4.34233e-07
ENSMUSG00000000296	Tpd52l1	tumor protein D52-like 1 [Source:MGI Symbol;Acc:MGI:1298386]	protein_coding	21987	uc007ets.1 uc007ett.1 uc011xcj.1 uc011xci.1 uc007ets.1	10	31332376	31445958	-1	34.1734	2.35653	0.407715	5.77985	7.47667e-09	4.41783e-07
ENSMUSG00000002699	Lcp2	lymphocyte cytosolic protein 2 [Source:MGI Symbol;Acc:MGI:1321402]	protein_coding	16822	uc007ikv.1 uc007iku.1 --- ---	11	34046920	34092295	1	342.322	-1.48496	0.257377	-5.76958	7.94671e-09	4.63499e-07
ENSMUSG00000018927	Ccl6	chemokine (C-C motif) ligand 6 [Source:MGI Symbol;Acc:MGI:98263]	protein_coding	20305	uc007kpm.1 --- ---	11	83587882	83593087	-1	10909.9	-1.74638	0.302675	-5.76982	7.93583e-09	4.63499e-07
ENSMUSG00000002997	Prkar2b	protein kinase, cAMP dependent regulatory, type II beta [Source:MGI Symbol;Acc:MGI:97760]	protein_coding	19088	uc007nhx.2 uc007nhy.1 uc007nhy.1	12	31958476	32061296	-1	547.905	-1.8785	0.325526	-5.77064	7.89701e-09	4.63499e-07
ENSMUSG00000058216	Gstp3	glutathione S-transferase pi 3 [Source:MGI Symbol;Acc:MGI:2385078]	protein_coding	225884	uc008fyi.1 uc008fyh.1	19	4057477	4059446	-1	241.274	1.63122	0.282676	5.77062	7.89792e-09	4.63499e-07
ENSMUSG00000051379	Flrt3	fibronectin leucine rich transmembrane protein 3 [Source:MGI Symbol;Acc:MGI:1918686]	protein_coding	71436	--- uc012cfb.1 uc012cfc.1	2	140650914	140671469	-1	365.573	-1.15504	0.200452	-5.76219	8.30306e-09	4.82725e-07
ENSMUSG00000033082	Clec1a	C-type lectin domain family 1, member a [Source:MGI Symbol;Acc:MGI:2444151]	protein_coding	243653	uc012etl.1 uc009eft.2 uc012etl.1 uc009eft.2	6	129424772	129452000	-1	460.231	-2.15429	0.374212	-5.75687	8.56871e-09	4.96573e-07
ENSMUSG00000042810	Krba1	KRAB-A domain containing 1 [Source:MGI Symbol;Acc:MGI:1925077]	protein_coding	77827	uc009bty.2 uc009bub.2 --- uc009bty.2 uc009btz.2 uc009bty.2 --- uc009bua.2 --- --- ---	6	48395586	48419781	1	289.071	1.19961	0.208461	5.7546	8.68464e-09	5.01684e-07
ENSMUSG00000063286	Gm8995	predicted gene 8995 [Source:MGI Symbol;Acc:MGI:3644223]	transcribed_unprocessed_pseudogene		---	7	106504239	106511671	-1	453.286	-1.78036	0.310208	-5.73923	9.51094e-09	5.45928e-07
ENSMUSG00000031373	Car5b	carbonic anhydrase 5b, mitochondrial [Source:MGI Symbol;Acc:MGI:1926249]	protein_coding	56078	uc009uvb.2 ---	X	163976822	164027997	-1	108.425	-1.64139	0.285987	-5.73937	9.50267e-09	5.45928e-07
ENSMUSG00000038679	Trps1	transcriptional repressor GATA binding 1 [Source:MGI Symbol;Acc:MGI:1927616]	protein_coding	83925	uc011zss.1 uc011zst.1 uc007vqy.2 uc007vqx.2 uc007vqw.2 uc007vra.1 --- uc011zss.1	15	50654752	50890463	-1	221.092	-1.46817	0.256092	-5.73297	9.8686e-09	5.64665e-07
ENSMUSG00000026725	Tnn	tenascin N [Source:MGI Symbol;Acc:MGI:2665790]	protein_coding	329278	uc007dee.2	1	160085029	160153580	-1	66.4507	-2.16298	0.377406	-5.73119	9.97308e-09	5.68843e-07
ENSMUSG00000062082	Cd200r4	CD200 receptor 4 [Source:MGI Symbol;Acc:MGI:3036289]	protein_coding	239849	uc007zhu.1 uc007zht.1 uc007zhu.1	16	44811733	44839150	1	184.572	-1.98044	0.345589	-5.73063	1.00058e-08	5.68912e-07
ENSMUSG00000026737	Pip4k2a	phosphatidylinositol-5-phosphate 4-kinase, type II, alpha [Source:MGI Symbol;Acc:MGI:1298206]	protein_coding	18718	uc008imb.1 --- uc008imb.1	2	18842255	18998126	-1	414.828	-1.24374	0.217208	-5.72604	1.02801e-08	5.80996e-07
ENSMUSG00000000708	Kat2b	K(lysine) acetyltransferase 2B [Source:MGI Symbol;Acc:MGI:1343094]	protein_coding	18519	--- uc008czp.2 --- --- --- --- ---	17	53566861	53672720	1	1886.25	0.804005	0.140413	5.726	1.02825e-08	5.80996e-07
ENSMUSG00000064267	Hvcn1	hydrogen voltage-gated channel 1 [Source:MGI Symbol;Acc:MGI:1921346]	protein_coding	74096	--- uc008zku.2 uc008zkw.2 --- uc008zkw.2	5	122206804	122242297	1	131.241	-1.77273	0.309667	-5.72463	1.0366e-08	5.83885e-07
ENSMUSG00000064043	Trerf1	transcriptional regulating factor 1 [Source:MGI Symbol;Acc:MGI:2442086]	processed_transcript		--- uc008cut.1 uc008cuu.1 --- ---	17	47140875	47361958	1	143.17	-1.58704	0.277345	-5.72227	1.05113e-08	5.90233e-07
ENSMUSG00000002068	Ccne1	cyclin E1 [Source:MGI Symbol;Acc:MGI:88316]	protein_coding	12447	uc009gkr.1 --- --- uc009gkr.1 ---	7	38097984	38107534	-1	30.4153	-1.79957	0.314746	-5.71753	1.08086e-08	6.05048e-07
ENSMUSG00000046782	Ttc6	tetratricopeptide repeat domain 6 [Source:MGI Symbol;Acc:MGI:2684915]	protein_coding	70846	uc007npt.2 uc057bbj.1 ---	12	57564113	57737928	1	94.0071	1.45862	0.255315	5.71302	1.10992e-08	6.19396e-07
ENSMUSG00000027435	Cd93	CD93 antigen [Source:MGI Symbol;Acc:MGI:106664]	protein_coding	17064	uc008mte.1	2	148436640	148443563	-1	1580.26	-1.6459	0.288213	-5.71071	1.12503e-08	6.25896e-07
ENSMUSG00000032698	Lmo2	LIM domain only 2 [Source:MGI Symbol;Acc:MGI:102811]	protein_coding	16909	uc008ljf.2 uc012cal.1 --- uc012cal.1 uc012cak.1 --- uc012caj.1 uc012caj.1	2	103957986	103981878	1	162.363	-1.33462	0.233761	-5.70933	1.13425e-08	6.29091e-07
ENSMUSG00000030287	Itpr2	inositol 1,4,5-triphosphate receptor 2 [Source:MGI Symbol;Acc:MGI:99418]	protein_coding	16439	uc009erx.2 uc009erw.2 --- --- --- --- --- --- --- --- ---	6	146108299	146502223	-1	1089.85	-1.08248	0.189726	-5.7055	1.16004e-08	6.41426e-07
ENSMUSG00000034330	Plcg2	phospholipase C, gamma 2 [Source:MGI Symbol;Acc:MGI:97616]	protein_coding	234779	uc009npc.2	8	117498291	117635142	1	355.187	-1.18323	0.207476	-5.70296	1.17747e-08	6.43196e-07
ENSMUSG00000040128	Pnrc1	proline-rich nuclear receptor coactivator 1 [Source:MGI Symbol;Acc:MGI:1917838]	protein_coding	108767	--- uc008sfu.1 ---	4	33245423	33290163	-1	1485.11	0.709032	0.124314	5.70355	1.17334e-08	6.43196e-07
ENSMUSG00000022840	Adcy5	adenylate cyclase 5 [Source:MGI Symbol;Acc:MGI:99673]	protein_coding	224129	uc007zbj.1	16	35154877	35305737	1	65.8777	-2.22204	0.389543	-5.70424	1.16867e-08	6.43196e-07
ENSMUSG00000038065	Mturn	maturin, neural progenitor differentiation regulator homolog (Xenopus) [Source:MGI Symbol;Acc:MGI:1915485]	protein_coding	68235	uc009cad.2 uc033isa.1 ---	6	54681624	54703851	1	184.377	-1.77379	0.311018	-5.70319	1.17584e-08	6.43196e-07
ENSMUSG00000025198	Erlin1	ER lipid raft associated 1 [Source:MGI Symbol;Acc:MGI:2387613]	protein_coding	226144	uc008hpe.2 uc008hpd.2 --- uc012bme.1 --- --- --- --- uc012bme.1	19	44034944	44069785	-1	591.797	-1.05046	0.184231	-5.70187	1.18503e-08	6.4538e-07
ENSMUSG00000055022	Cntn1	contactin 1 [Source:MGI Symbol;Acc:MGI:105980]	protein_coding	12805	uc007xik.2 uc007xil.2 --- uc007xim.2	15	92051165	92341967	1	50.5903	-2.83996	0.498829	-5.69325	1.2464e-08	6.76763e-07
ENSMUSG00000025348	Itga7	integrin alpha 7 [Source:MGI Symbol;Acc:MGI:102700]	protein_coding	16404	uc007hpa.1 uc007hpb.1 --- --- uc007hpc.1	10	128933818	128958282	1	1124.48	2.13521	0.375097	5.69242	1.25249e-08	6.78033e-07
ENSMUSG00000029163	Emilin1	elastin microfibril interfacer 1 [Source:MGI Symbol;Acc:MGI:1926189]	protein_coding	100952	uc008wwm.1 --- ---	5	30913402	30921277	1	289.566	-1.38233	0.243006	-5.68845	1.28199e-08	6.91933e-07
ENSMUSG00000038775	Vill	villin-like [Source:MGI Symbol;Acc:MGI:1201781]	protein_coding	22351	--- uc009sac.2 --- uc009sab.2 --- uc009sac.2 --- --- --- ---	9	119052778	119071525	1	317.832	1.63248	0.287235	5.68344	1.32015e-08	7.10407e-07
ENSMUSG00000020272	Stk10	serine/threonine kinase 10 [Source:MGI Symbol;Acc:MGI:1099439]	protein_coding	20868	uc007ijt.1 ---	11	32533305	32624587	1	471.856	-1.31604	0.23162	-5.68187	1.33232e-08	7.14829e-07
ENSMUSG00000033721	Vav3	vav 3 oncogene [Source:MGI Symbol;Acc:MGI:1888518]	protein_coding	57257	uc008rag.1 --- --- --- uc008rah.1 ---	3	109340653	109685698	1	88.363	-1.96874	0.34684	-5.67623	1.37696e-08	7.34421e-07
ENSMUSG00000024378	Stard4	StAR-related lipid transfer (START) domain containing 4 [Source:MGI Symbol;Acc:MGI:2156764]	protein_coding	170459	uc008ejr.1 --- uc008ejr.1 uc008ejr.1	18	33199355	33213862	-1	737.475	-0.777192	0.13691	-5.67668	1.37332e-08	7.34421e-07
ENSMUSG00000026425	Srgap2	SLIT-ROBO Rho GTPase activating protein 2 [Source:MGI Symbol;Acc:MGI:109605]	protein_coding	14270	uc007cng.2 --- uc007cni.1 uc007cng.2 --- uc007cng.2 --- uc007cng.2 --- --- --- ---	1	131285251	131527352	-1	784.7	-0.681504	0.120133	-5.67292	1.40381e-08	7.46537e-07
ENSMUSG00000005413	Hmox1	heme oxygenase 1 [Source:MGI Symbol;Acc:MGI:96163]	protein_coding	15368	uc009mhc.2 ---	8	75093621	75100589	1	740.885	1.09858	0.19374	5.67041	1.42457e-08	7.55357e-07
ENSMUSG00000026748	Plxdc2	plexin domain containing 2 [Source:MGI Symbol;Acc:MGI:1914698]	protein_coding	67448	uc008ikz.2 ---	2	16356304	16755839	1	661.383	-1.89944	0.335102	-5.66823	1.44279e-08	7.62778e-07
ENSMUSG00000019762	Iyd	iodotyrosine deiodinase [Source:MGI Symbol;Acc:MGI:1917587]	protein_coding	70337	uc007ehp.1 ---	10	3540240	3554877	1	33.3222	2.12573	0.375068	5.66758	1.44832e-08	7.63469e-07
ENSMUSG00000004698	Hdac9	histone deacetylase 9 [Source:MGI Symbol;Acc:MGI:1931221]	protein_coding	79221	uc007niy.2 uc007njc.2 uc007nja.1 uc007njb.1 --- uc007njd.1	12	34047580	34917095	-1	176.115	-1.66027	0.293187	-5.66285	1.48878e-08	7.8252e-07
ENSMUSG00000020092	Pald1	phosphatase domain containing, paladin 1 [Source:MGI Symbol;Acc:MGI:1351623]	protein_coding	27355	uc007ffx.2 --- ---	10	61319656	61383530	-1	408.938	-1.35072	0.238606	-5.66087	1.50609e-08	7.89325e-07
ENSMUSG00000040254	Sema3d	sema domain, immunoglobulin domain (Ig), short basic domain, secreted, (semaphorin) 3D [Source:MGI Symbol;Acc:MGI:1860118]	protein_coding	108151	uc008wly.2 --- uc008wlx.2 --- ---	5	12383385	12588948	1	86.0998	-2.16766	0.383149	-5.65748	1.53612e-08	8.02732e-07
ENSMUSG00000056130	Ticam2	toll-like receptor adaptor molecule 2 [Source:MGI Symbol;Acc:MGI:3040056]	protein_coding	225471	uc008evp.2 ---	18	46559155	46574533	-1	46.1185	-2.02084	0.357766	-5.64848	1.61869e-08	8.43444e-07
ENSMUSG00000033161	Atp1a1	ATPase, Na+/K+ transporting, alpha 1 polypeptide [Source:MGI Symbol;Acc:MGI:88105]	protein_coding	11928	uc008qrj.2 --- ---	3	101576219	101604684	-1	15517.3	0.913136	0.161759	5.64504	1.65147e-08	8.5805e-07
ENSMUSG00000040990	Sh3kbp1	SH3-domain kinase binding protein 1 [Source:MGI Symbol;Acc:MGI:1889583]	protein_coding	58194	uc009ust.3 uc009usv.3 uc009usv.3 uc009ust.3 --- uc012hrf.2 uc009usx.3 uc009usx.3 uc009usz.3 --- --- uc009usu.1 uc009usy.3 ---	X	159627272	159978069	1	324.799	-1.43355	0.254237	-5.63862	1.71417e-08	8.88078e-07
ENSMUSG00000086564	Cd101	CD101 antigen [Source:MGI Symbol;Acc:MGI:2685862]	protein_coding	630146	uc012cuu.1	3	100993529	101029556	-1	39.8556	-2.09765	0.372122	-5.637	1.73043e-08	8.91736e-07
ENSMUSG00000072620	Slfn2	schlafen 2 [Source:MGI Symbol;Acc:MGI:1313258]	protein_coding	20556	uc007kog.1	11	83065112	83070678	1	407.3	-1.65373	0.293374	-5.63693	1.73109e-08	8.91736e-07
ENSMUSG00000021219	Rgs6	regulator of G-protein signaling 6 [Source:MGI Symbol;Acc:MGI:1354730]	protein_coding	50779	--- uc007odb.3 uc007oda.3 uc007oda.3 uc057bby.1 uc007oda.3 uc007odb.3 uc007odb.3 uc057bby.1 uc007odb.3 uc007oda.3 --- uc057bby.1 --- --- uc057bby.1 uc057bby.1 uc057bby.1 uc007odb.3 uc007oda.3 uc057bby.1 --- --- --- uc007odb.3 uc007oda.3	12	82588292	83162056	1	24.0324	-2.81627	0.499991	-5.63265	1.77465e-08	9.11573e-07
ENSMUSG00000040511	Pvr	poliovirus receptor [Source:MGI Symbol;Acc:MGI:107741]	protein_coding	52118	uc009fno.2 --- --- --- ---	7	19903578	19921160	-1	1116.7	1.05773	0.187994	5.6264	1.84008e-08	9.42505e-07
ENSMUSG00000032122	Slc37a2	solute carrier family 37 (glycerol-3-phosphate transporter), member 2 [Source:MGI Symbol;Acc:MGI:1929693]	protein_coding	56857	uc009ouk.2 uc009oul.2 ---	9	37227585	37255738	-1	146.669	-1.69435	0.301183	-5.62565	1.84814e-08	9.43962e-07
ENSMUSG00000033735	Spr	sepiapterin reductase [Source:MGI Symbol;Acc:MGI:103078]	protein_coding	20751	uc012eod.1 uc009cpg.2 uc012eod.1	6	85130176	85137766	-1	544.793	1.19347	0.212487	5.61669	1.9465e-08	9.914e-07
ENSMUSG00000022309	Angpt1	angiopoietin 1 [Source:MGI Symbol;Acc:MGI:108448]	protein_coding	11600	uc007vpc.2	15	42424727	42676977	-1	263.479	-1.98907	0.354475	-5.61132	2.00792e-08	1.01981e-06
ENSMUSG00000032068	Plet1	placenta expressed transcript 1 [Source:MGI Symbol;Acc:MGI:1923759]	protein_coding	76509	uc009pjo.1 ---	9	50494525	50505482	1	2309.82	-1.54773	0.275924	-5.60925	2.0321e-08	1.02759e-06
ENSMUSG00000032186	Tmod2	tropomodulin 2 [Source:MGI Symbol;Acc:MGI:1355335]	protein_coding	50876	uc009qsl.1 uc009qsm.1 uc009qsl.1 uc009qsm.1 uc009qsn.1 uc009qsj.1 uc009qsk.1 uc009qso.1 --- uc009qsp.1 ---	9	75565621	75611325	-1	164.469	-2.39162	0.426388	-5.60903	2.03461e-08	1.02759e-06
ENSMUSG00000025151	Maged1	melanoma antigen, family D, 1 [Source:MGI Symbol;Acc:MGI:1930187]	protein_coding	94275	uc009ttn.1 --- uc012hmf.1 --- --- --- ---	X	94535474	94542143	-1	2372.07	0.959062	0.17106	5.60658	2.06363e-08	1.03934e-06
ENSMUSG00000020674	Pxdn	peroxidasin [Source:MGI Symbol;Acc:MGI:1916925]	protein_coding	69675	uc007ngl.2 uc007ngj.1 --- --- --- --- ---	12	29937608	30017658	1	403.629	-1.81946	0.324849	-5.60095	2.13182e-08	1.07071e-06
ENSMUSG00000026866	Kynu	kynureninase (L-kynurenine hydrolase) [Source:MGI Symbol;Acc:MGI:1918039]	protein_coding	70789	uc008jot.2 uc008jos.2 uc033hmv.1 --- --- ---	2	43555329	43682715	1	194.927	-1.69237	0.302297	-5.59838	2.16359e-08	1.08365e-06
ENSMUSG00000059708	Akap17b	A kinase (PRKA) anchor protein 17B [Source:MGI Symbol;Acc:MGI:2443758]	protein_coding	338351	uc012hft.1 uc009sxp.1	X	36608314	36645395	-1	88.7477	-1.73398	0.309804	-5.59701	2.18082e-08	1.08927e-06
ENSMUSG00000031613	Hpgd	hydroxyprostaglandin dehydrogenase 15 (NAD) [Source:MGI Symbol;Acc:MGI:108085]	protein_coding	15446	uc009lso.1	8	56294585	56321043	1	1086.85	-2.83853	0.507426	-5.59397	2.2194e-08	1.10548e-06
ENSMUSG00000079481	Nhsl2	NHS-like 2 [Source:MGI Symbol;Acc:MGI:3645090]	protein_coding	100042480	--- uc012hmz.1 --- --- --- ---	X	101849385	102092055	1	137.286	-1.68529	0.301547	-5.5888	2.28638e-08	1.13571e-06
ENSMUSG00000022817	Itgb5	integrin beta 5 [Source:MGI Symbol;Acc:MGI:96614]	protein_coding	16419	uc007zao.2 uc007zan.2 --- --- ---	16	33829665	33949153	1	602.482	-1.14673	0.205469	-5.58103	2.39101e-08	1.18443e-06
ENSMUSG00000034681	Rnps1	ribonucleic acid binding protein S1 [Source:MGI Symbol;Acc:MGI:97960]	protein_coding	19826	uc008avu.1 uc008avt.1 uc008avs.1	17	24414675	24425895	1	265.88	0.853181	0.152887	5.58046	2.39887e-08	1.18508e-06
ENSMUSG00000001864	Aif1l	allograft inflammatory factor 1-like [Source:MGI Symbol;Acc:MGI:1919598]	protein_coding	108897	uc008jeg.1 --- uc008jeg.1 --- --- --- --- --- --- ---	2	31950139	31973442	1	545.216	1.80253	0.323212	5.57692	2.4481e-08	1.2061e-06
ENSMUSG00000050732	Vamp8	vesicle-associated membrane protein 8 [Source:MGI Symbol;Acc:MGI:1336882]	protein_coding	22320	uc009cin.2	6	72385223	72390703	-1	6660.73	0.962037	0.172547	5.57551	2.46802e-08	1.21072e-06
ENSMUSG00000019302	Atp6v0a1	ATPase, H+ transporting, lysosomal V0 subunit A1 [Source:MGI Symbol;Acc:MGI:103286]	protein_coding	11975	uc007lmu.2 uc007lmx.2 uc007lmw.2 uc029rof.1 --- --- --- --- --- uc007lmw.2	11	101009452	101063719	1	3645.68	0.859161	0.154101	5.57531	2.47086e-08	1.21072e-06
ENSMUSG00000037025	Foxa2	forkhead box A2 [Source:MGI Symbol;Acc:MGI:1347476]	protein_coding	15376	uc008mta.2 uc008mtb.2 uc008mtb.2 ---	2	148042877	148046969	-1	824.175	0.928642	0.16659	5.5744	2.48385e-08	1.2138e-06
ENSMUSG00000031283	Chrdl1	chordin-like 1 [Source:MGI Symbol;Acc:MGI:1933172]	protein_coding	83453	uc009ume.2 uc009umf.2 uc009umf.2 uc009ume.2 uc009umf.2	X	143285674	143394262	-1	62.3932	-2.75956	0.495409	-5.57028	2.54331e-08	1.23951e-06
ENSMUSG00000024049	Myom1	myomesin 1 [Source:MGI Symbol;Acc:MGI:1341430]	protein_coding	17929	uc008dly.1 uc008dlx.1 uc008dly.1	17	71019521	71126856	1	148.426	1.39363	0.250307	5.56767	2.58162e-08	1.25319e-06
ENSMUSG00000073565	Prr16	proline rich 16 [Source:MGI Symbol;Acc:MGI:1918623]	protein_coding	71373	uc008ewz.1	18	51117898	51304641	1	95.4027	2.39257	0.429745	5.56743	2.58525e-08	1.25319e-06
ENSMUSG00000047959	Kcna3	potassium voltage-gated channel, shaker-related subfamily, member 3 [Source:MGI Symbol;Acc:MGI:96660]	protein_coding	16491	uc008qwp.2	3	107036169	107038070	1	75.5664	-1.92323	0.345616	-5.56465	2.62682e-08	1.26993e-06
ENSMUSG00000037605	Adgrl3	adhesion G protein-coupled receptor L3 [Source:MGI Symbol;Acc:MGI:2441950]	protein_coding	319387	uc008xwi.1 --- --- --- --- uc008xwj.1 uc008xwm.1 uc008xwp.1 uc008xwp.1 --- --- --- uc008xwp.1 uc008xwm.1 uc008xwp.1 uc008xwp.1 uc008xwm.1 uc008xwp.1 uc008xwp.1 uc008xwp.1 uc008xwp.1 --- uc008xwp.1 uc008xwp.1 uc008xwp.1 uc008xwp.1 uc008xwp.1 --- --- uc008x	5	81020138	81825133	1	131.993	-1.93791	0.348336	-5.56332	2.64691e-08	1.27623e-06
ENSMUSG00000033910	Gucy1a3	guanylate cyclase 1, soluble, alpha 3 [Source:MGI Symbol;Acc:MGI:1926562]	protein_coding	60596	uc008pou.2 --- --- ---	3	82092427	82145789	-1	459.385	-1.45258	0.26118	-5.5616	2.67309e-08	1.28543e-06
ENSMUSG00000026980	Ly75	lymphocyte antigen 75 [Source:MGI Symbol;Acc:MGI:106662]	protein_coding	17076	uc008jud.1	2	60292103	60383303	-1	1030.62	-1.34071	0.241128	-5.56016	2.6953e-08	1.29267e-06
ENSMUSG00000005447	Pafah1b3	platelet-activating factor acetylhydrolase, isoform 1b, subunit 3 [Source:MGI Symbol;Acc:MGI:108414]	protein_coding	18476	--- uc009fsf.1 uc009fsf.1 uc009fsf.1 uc009fsg.1 --- ---	7	25295049	25297986	-1	248.275	0.728911	0.13122	5.55486	2.77833e-08	1.32897e-06
ENSMUSG00000036944	Tmem71	transmembrane protein 71 [Source:MGI Symbol;Acc:MGI:2146049]	protein_coding	213068	uc007wad.1	15	66526212	66561046	-1	78.2648	-1.89827	0.341835	-5.55319	2.80504e-08	1.3382e-06
ENSMUSG00000048416	Mlf1	myeloid leukemia factor 1 [Source:MGI Symbol;Acc:MGI:1341819]	protein_coding	17349	uc008pll.1 --- --- uc008plk.1	3	67374097	67400003	1	16.0541	-2.34027	0.421516	-5.55203	2.82375e-08	1.34358e-06
ENSMUSG00000025743	Sdc3	syndecan 3 [Source:MGI Symbol;Acc:MGI:1349163]	protein_coding	20970	uc008uzr.1 --- uc008uzs.1 --- ---	4	130792537	130826319	1	457.522	-1.42721	0.257221	-5.54856	2.88035e-08	1.36692e-06
ENSMUSG00000054474	Thnsl2	threonine synthase-like 2 (bacterial) [Source:MGI Symbol;Acc:MGI:3041254]	protein_coding	232078	uc009cgg.2 uc009cgf.2 --- ---	6	71128166	71144439	-1	122.477	1.46215	0.263727	5.54416	2.95369e-08	1.39805e-06
ENSMUSG00000048480	Cxcr1	chemokine (C-X-C motif) receptor 1 [Source:MGI Symbol;Acc:MGI:2448715]	protein_coding	227288	uc033fjl.1 uc007blm.1	1	74191785	74194631	-1	248.93	-2.3316	0.420703	-5.54214	2.98794e-08	1.40325e-06
ENSMUSG00000024065	Ehd3	EH-domain containing 3 [Source:MGI Symbol;Acc:MGI:1928900]	protein_coding	57440	uc008dnn.2	17	73804841	73832093	1	119.151	-1.2507	0.225665	-5.54228	2.98567e-08	1.40325e-06
ENSMUSG00000028402	Mpdz	multiple PDZ domain protein [Source:MGI Symbol;Acc:MGI:1343489]	protein_coding	17475	uc008tjw.3 uc008tjx.2 --- --- uc012dgl.2 --- --- --- --- --- --- --- --- --- --- uc008tjx.2	4	81278500	81442815	-1	169.413	-1.7402	0.31395	-5.54292	2.97475e-08	1.40325e-06
ENSMUSG00000044792	Isca1	iron-sulfur cluster assembly 1 [Source:MGI Symbol;Acc:MGI:1916296]	protein_coding	69046	uc007qvd.1 --- --- --- --- --- ---	13	59755409	59769810	-1	779.066	0.786356	0.141899	5.54165	2.99639e-08	1.40357e-06
ENSMUSG00000031877	Ces2g	carboxylesterase 2G [Source:MGI Symbol;Acc:MGI:1919611]	protein_coding	72361	uc009nbk.2 ---	8	104961718	104969537	1	53.1525	-2.20969	0.39909	-5.53681	3.08023e-08	1.43911e-06
ENSMUSG00000022696	Sidt1	SID1 transmembrane family, member 1 [Source:MGI Symbol;Acc:MGI:2443155]	protein_coding	320007	uc007zhd.1 uc033gzb.1 --- --- ---	16	44240180	44333196	-1	70.8101	2.11396	0.381934	5.53488	3.11435e-08	1.45131e-06
ENSMUSG00000030302	Atp2b2	ATPase, Ca++ transporting, plasma membrane 2 [Source:MGI Symbol;Acc:MGI:105368]	protein_coding	11941	uc009dhp.2 uc009dhn.1 uc009dhp.2 uc012eqi.1 uc009dho.1 --- --- ---	6	113743831	114042613	-1	15.6119	-2.4653	0.445568	-5.53295	3.14892e-08	1.46364e-06
ENSMUSG00000075033	Nxpe3	neurexophilin and PC-esterase domain family, member 3 [Source:MGI Symbol;Acc:MGI:2686598]	protein_coding	385658	uc007zlq.3	16	55839953	55895279	-1	53.1622	-2.04865	0.370586	-5.52812	3.23679e-08	1.50063e-06
ENSMUSG00000057315	Arhgap24	Rho GTPase activating protein 24 [Source:MGI Symbol;Acc:MGI:1922647]	protein_coding	231532	uc008yiw.2 --- uc008yix.2 uc033iks.1 uc033iks.1 --- uc008yiz.1 uc008yix.2	5	102481391	102897937	1	141.597	-1.42596	0.258357	-5.51933	3.40289e-08	1.5736e-06
ENSMUSG00000052384	Nrros	negative regulator of reactive oxygen species [Source:MGI Symbol;Acc:MGI:2445095]	protein_coding	224109	uc007yyj.1 uc007yyh.1 uc007yyi.1 uc007yyg.1 uc007yyh.1 --- uc007yyj.1 --- --- uc007yyh.1	16	32142785	32165594	-1	143.06	-1.2426	0.225306	-5.51518	3.48418e-08	1.60708e-06
ENSMUSG00000032827	Ppp1r9a	protein phosphatase 1, regulatory (inhibitor) subunit 9A [Source:MGI Symbol;Acc:MGI:2442401]	protein_coding	243725	uc009avx.1 --- uc009avx.1 uc009avy.1 --- uc009avz.1 uc009awa.1 uc009avy.1 uc009avx.1 uc009avy.1 uc009avx.1 --- --- ---	6	4902917	5165661	1	5089.8	0.956204	0.173396	5.51458	3.49615e-08	1.6085e-06
ENSMUSG00000030703	Gdpd3	glycerophosphodiester phosphodiesterase domain containing 3 [Source:MGI Symbol;Acc:MGI:1915866]	protein_coding	68616	uc009jso.1 --- --- --- --- ---	7	126766334	126775649	1	388.843	-1.45611	0.264158	-5.51226	3.5426e-08	1.62514e-06
ENSMUSG00000042029	Ncapg2	non-SMC condensin II complex, subunit G2 [Source:MGI Symbol;Acc:MGI:1923294]	protein_coding	76044	uc007pht.1 --- --- --- --- uc007phu.1	12	116405402	116463731	1	185.377	-1.09716	0.199069	-5.51143	3.55928e-08	1.62514e-06
ENSMUSG00000033542	Arhgef5	Rho guanine nucleotide exchange factor (GEF) 5 [Source:MGI Symbol;Acc:MGI:1858952]	protein_coding	54324	uc009bso.2 --- --- --- --- --- ---	6	43265582	43289320	1	1722.34	0.995331	0.180585	5.51171	3.55357e-08	1.62514e-06
ENSMUSG00000054942	Miga1	mitoguardin 1 [Source:MGI Symbol;Acc:MGI:1924567]	protein_coding	215708	uc008rte.2 uc012czl.1 uc008rtf.2 --- --- --- --- uc008rtg.2 ---	3	152273849	152340407	-1	957.203	0.612049	0.111087	5.50965	3.59555e-08	1.63756e-06
ENSMUSG00000026109	Tmeff2	transmembrane protein with EGF-like and two follistatin-like domains 2 [Source:MGI Symbol;Acc:MGI:1861735]	protein_coding	56363	uc007axh.1 --- --- uc007axj.1	1	50900647	51187270	1	27.7552	-2.65729	0.482579	-5.50643	3.66191e-08	1.66359e-06
ENSMUSG00000024965	Fermt3	fermitin family member 3 [Source:MGI Symbol;Acc:MGI:2147790]	protein_coding	108101	uc008gkd.2 uc012bht.1	19	6998958	7019469	-1	253.483	-1.36947	0.24876	-5.50516	3.68827e-08	1.67137e-06
ENSMUSG00000035021	Baz1a	bromodomain adjacent to zinc finger domain 1A [Source:MGI Symbol;Acc:MGI:1309478]	protein_coding	217578	uc007nnz.2 --- --- --- --- --- --- uc007nnz.2	12	54892989	55014348	-1	1172.31	-1.26726	0.230476	-5.49844	3.83175e-08	1.73205e-06
ENSMUSG00000004677	Myo9b	myosin IXb [Source:MGI Symbol;Acc:MGI:106624]	protein_coding	17925	uc009mcl.2 uc009mck.1 uc009mcl.2 --- uc009mcn.1 uc009mcj.2	8	71272714	71360713	1	1016.17	-0.720778	0.131183	-5.49443	3.91966e-08	1.76737e-06
ENSMUSG00000000732	Icosl	icos ligand [Source:MGI Symbol;Acc:MGI:1354701]	protein_coding	50723	uc007fxi.1 --- uc007fxi.1 ---	10	78069302	78083913	1	97.9042	-1.29963	0.236575	-5.49352	3.93999e-08	1.77211e-06
ENSMUSG00000005233	Spc25	SPC25, NDC80 kinetochore complex component, homolog (S. cerevisiae) [Source:MGI Symbol;Acc:MGI:1913692]	protein_coding	66442	uc008jxu.3 uc008jxv.3 uc008jxw.3 uc008jxu.3 uc056zmx.1 uc008jxw.3 uc008jxu.3 --- --- --- uc008jxv.3	2	69193895	69206194	-1	73.8815	-1.42958	0.260357	-5.49085	3.99994e-08	1.79017e-06
ENSMUSG00000051457	Spn	sialophorin [Source:MGI Symbol;Acc:MGI:98384]	protein_coding	20737	uc009juh.2 uc009jui.2	7	127132232	127137823	-1	261.087	-1.68736	0.3073	-5.49091	3.99862e-08	1.79017e-06
ENSMUSG00000023927	Satb1	special AT-rich sequence binding protein 1 [Source:MGI Symbol;Acc:MGI:105084]	protein_coding	20230	uc008czf.2 uc008czg.2 uc008czd.2 uc008czg.2 uc012avi.1 uc008czf.2 uc012avi.1 uc008czd.2 uc008czd.2 --- --- --- --- --- --- --- uc012avi.1	17	51736187	51833290	-1	47.7779	-1.97021	0.35899	-5.48821	4.06016e-08	1.81264e-06
ENSMUSG00000070565	Rasal2	RAS protein activator like 2 [Source:MGI Symbol;Acc:MGI:2443881]	protein_coding	226525	uc007ddg.2 --- --- --- --- ---	1	157135182	157412595	-1	325.904	-1.79444	0.327417	-5.48059	4.23903e-08	1.88783e-06
ENSMUSG00000040084	Bub1b	BUB1B, mitotic checkpoint serine/threonine kinase [Source:MGI Symbol;Acc:MGI:1333889]	protein_coding	12236	uc008lse.2 --- --- ---	2	118598211	118641591	1	210.765	-0.964968	0.176144	-5.4783	4.29443e-08	1.9078e-06
ENSMUSG00000036103	Colec12	collectin sub-family member 12 [Source:MGI Symbol;Acc:MGI:2152907]	protein_coding	140792	uc008eak.2	18	9707648	9877995	1	656.101	-1.52427	0.278273	-5.47759	4.31156e-08	1.91072e-06
ENSMUSG00000030579	Tyrobp	TYRO protein tyrosine kinase binding protein [Source:MGI Symbol;Acc:MGI:1277211]	protein_coding	22177	uc009gef.1	7	30413760	30417585	1	845.511	-1.27577	0.23302	-5.47495	4.37647e-08	1.93474e-06
ENSMUSG00000048647	Exd1	exonuclease 3'-5' domain containing 1 [Source:MGI Symbol;Acc:MGI:3045306]	protein_coding	241624	uc008ltu.1 --- uc012cbs.1	2	119516505	119547627	-1	130.49	1.22401	0.22359	5.47434	4.39145e-08	1.93663e-06
ENSMUSG00000071856	Mcc	mutated in colorectal cancers [Source:MGI Symbol;Acc:MGI:96930]	protein_coding	328949	uc008euz.1 uc008euy.1 --- --- ---	18	44425060	44812182	-1	296.436	-1.71901	0.314087	-5.47305	4.42358e-08	1.94605e-06
ENSMUSG00000031517	Gpm6a	glycoprotein m6a [Source:MGI Symbol;Acc:MGI:107671]	protein_coding	234267	uc009lsl.2	8	54954843	55060871	1	362.092	-2.59574	0.474402	-5.4716	4.45995e-08	1.95729e-06
ENSMUSG00000050069	Grem2	gremlin 2, DAN family BMP antagonist [Source:MGI Symbol;Acc:MGI:1344367]	protein_coding	23893	uc007dtf.1	1	174833785	174921819	-1	268.691	-1.57671	0.28861	-5.46311	4.67867e-08	2.04831e-06
ENSMUSG00000014846	Tppp3	tubulin polymerization-promoting protein family member 3 [Source:MGI Symbol;Acc:MGI:1915221]	protein_coding	67971	uc009ndc.2	8	105467493	105471526	-1	413.142	-1.98956	0.364236	-5.46227	4.70081e-08	2.05303e-06
ENSMUSG00000103015	Gm37549	predicted gene, 37549 [Source:MGI Symbol;Acc:MGI:5610777]	TEC		---	17	84012992	84017056	-1	12.2324	2.86629	0.524872	5.46093	4.73642e-08	2.06359e-06
ENSMUSG00000042351	Grap2	GRB2-related adaptor protein 2 [Source:MGI Symbol;Acc:MGI:1333842]	protein_coding	17444	uc007wvq.2	15	80623505	80650559	1	64.3652	-1.80516	0.331635	-5.44321	5.23279e-08	2.27438e-06
ENSMUSG00000040430	Pitpnc1	phosphatidylinositol transfer protein, cytoplasmic 1 [Source:MGI Symbol;Acc:MGI:1919045]	protein_coding	71795	uc007mak.1 uc007mal.1 uc007mak.1 ---	11	107207892	107470699	-1	455.087	-1.9359	0.355856	-5.44012	5.32433e-08	2.30861e-06
ENSMUSG00000031103	Elf4	E74-like factor 4 (ets domain transcription factor) [Source:MGI Symbol;Acc:MGI:1928377]	protein_coding	56501	uc009tce.2 uc012hgs.1 uc012hgs.1	X	48411046	48463132	-1	356.404	-1.23289	0.22693	-5.43293	5.54351e-08	2.3979e-06
ENSMUSG00000029787	Avl9	AVL9 cell migration associated [Source:MGI Symbol;Acc:MGI:1926187]	protein_coding	78937	--- uc009cbl.2 uc009cbk.2 --- ---	6	56714899	56761912	1	1301.01	0.786921	0.144862	5.4322	5.56638e-08	2.40205e-06
ENSMUSG00000006205	Htra1	HtrA serine peptidase 1 [Source:MGI Symbol;Acc:MGI:1929076]	protein_coding	56213	--- uc009kau.2 --- --- ---	7	130936111	130985660	1	252.992	-1.39985	0.257716	-5.43174	5.58081e-08	2.40254e-06
ENSMUSG00000051335	Gfod1	glucose-fructose oxidoreductase domain containing 1 [Source:MGI Symbol;Acc:MGI:2145304]	protein_coding	328232	uc007qfx.1 ---	13	43195245	43304172	-1	64.0852	-1.7046	0.314791	-5.41503	6.12798e-08	2.63183e-06
ENSMUSG00000036246	Gmip	Gem-interacting protein [Source:MGI Symbol;Acc:MGI:1926066]	protein_coding	78816	uc009lxt.1 uc009lxs.1 --- --- --- --- --- --- ---	8	69808679	69821870	1	257.988	-0.917864	0.169571	-5.41286	6.20249e-08	2.65752e-06
ENSMUSG00000048126	Col6a3	collagen, type VI, alpha 3 [Source:MGI Symbol;Acc:MGI:88461]	protein_coding	12835	uc029qrp.1 --- --- --- --- --- uc029qrp.1 uc011wpc.2	1	90765923	90843971	-1	624.578	-1.81446	0.335239	-5.41244	6.2173e-08	2.65756e-06
ENSMUSG00000029553	Tfec	transcription factor EC [Source:MGI Symbol;Acc:MGI:1333760]	protein_coding	21426	uc009aze.2 --- --- ---	6	16833373	16898441	-1	298.905	-1.8108	0.33489	-5.40714	6.40384e-08	2.73085e-06
ENSMUSG00000020679	Hnf1b	HNF1 homeobox B [Source:MGI Symbol;Acc:MGI:98505]	protein_coding	21410	--- uc007kpx.2 uc007kpy.2 --- uc056ynm.1	11	83850063	83905819	1	663.411	1.02963	0.190755	5.39767	6.75123e-08	2.87221e-06
ENSMUSG00000036144	Meox2	mesenchyme homeobox 2 [Source:MGI Symbol;Acc:MGI:103219]	protein_coding	17286	uc007nkf.1	12	37108540	37179534	1	61.9565	-1.7947	0.332525	-5.39718	6.76949e-08	2.87322e-06
ENSMUSG00000028399	Ptprd	protein tyrosine phosphatase, receptor type, D [Source:MGI Symbol;Acc:MGI:97812]	protein_coding	19266	uc008tjm.2 uc008tjl.2 uc008tjm.2 uc008tjm.2 uc008tjm.2 uc008tjm.2 uc008tjm.2 uc008tjm.2 uc008tjm.2 --- --- --- --- --- uc008tjp.1 --- --- --- --- --- --- ---	4	75941238	78211961	-1	184.21	-2.13227	0.395146	-5.39615	6.80862e-08	2.88306e-06
ENSMUSG00000024899	Papss2	3'-phosphoadenosine 5'-phosphosulfate synthase 2 [Source:MGI Symbol;Acc:MGI:1330223]	protein_coding	23972	uc008hfm.1	19	32620005	32667187	1	166.443	-1.56545	0.290165	-5.39505	6.85049e-08	2.89401e-06
ENSMUSG00000020773	Trim47	tripartite motif-containing 47 [Source:MGI Symbol;Acc:MGI:1917374]	protein_coding	217333	--- uc007mjx.2 uc007mjy.2 --- --- --- ---	11	116105752	116127210	-1	72.3698	-1.3689	0.253985	-5.38968	7.0585e-08	2.97493e-06
ENSMUSG00000056427	Slit3	slit homolog 3 (Drosophila) [Source:MGI Symbol;Acc:MGI:1315202]	protein_coding	20564	uc007ild.2 --- --- ---	11	35121224	35708507	1	183.685	-1.58346	0.293934	-5.38712	7.15975e-08	3.01059e-06
ENSMUSG00000032058	Ppp2r1b	protein phosphatase 2, regulatory subunit A, beta [Source:MGI Symbol;Acc:MGI:1920949]	protein_coding	73699	--- uc009pkx.2 uc009pkw.2 uc009pkv.2 uc009pkv.2 uc009pkx.2 uc009pkx.2 uc009pkv.2 --- --- --- ---	9	50845301	50894229	1	252.017	-1.21895	0.226714	-5.37659	7.59092e-08	3.18449e-06
ENSMUSG00000078771	Evi2a	ecotropic viral integration site 2a [Source:MGI Symbol;Acc:MGI:95458]	protein_coding	14017	uc007kkq.1 --- --- uc007kkr.1	11	79526560	79530609	-1	133.215	-1.53005	0.284959	-5.36937	7.90133e-08	3.30704e-06
ENSMUSG00000036764	Dnajc12	DnaJ heat shock protein family (Hsp40) member C12 [Source:MGI Symbol;Acc:MGI:1353428]	protein_coding	30045	uc011xfm.1 uc007fkg.2 ---	10	63382443	63410576	1	172.089	1.52601	0.28479	5.35837	8.39757e-08	3.50662e-06
ENSMUSG00000038058	Nod1	nucleotide-binding oligomerization domain containing 1 [Source:MGI Symbol;Acc:MGI:1341839]	protein_coding	107607	uc009caf.2 uc009cag.2 --- uc009caf.2 uc009cag.2 --- ---	6	54923949	54972612	-1	425.15	-0.728989	0.136058	-5.35793	8.41804e-08	3.50706e-06
ENSMUSG00000059089	Fcgr4	Fc receptor, IgG, low affinity IV [Source:MGI Symbol;Acc:MGI:2179523]	protein_coding	246256	uc007dmw.2	1	171018920	171029761	1	193.31	-1.74579	0.326406	-5.34853	8.86724e-08	3.68571e-06
ENSMUSG00000025429	Pstpip2	proline-serine-threonine phosphatase-interacting protein 2 [Source:MGI Symbol;Acc:MGI:1335088]	protein_coding	19201	uc008fry.1	18	77794545	77882007	1	142.662	-1.70164	0.318227	-5.34725	8.93027e-08	3.7034e-06
ENSMUSG00000098112	Bin2	bridging integrator 2 [Source:MGI Symbol;Acc:MGI:3611448]	protein_coding	668218	uc033gwu.1 --- uc033gwu.1 --- ---	15	100641077	100669553	-1	289.626	-1.52143	0.284752	-5.34299	9.14238e-08	3.78269e-06
ENSMUSG00000027330	Cdc25b	cell division cycle 25B [Source:MGI Symbol;Acc:MGI:99701]	protein_coding	12531	uc008mky.3 uc008mkz.3 --- --- --- --- ---	2	131186949	131198497	1	774.665	1.15679	0.216541	5.34215	9.18525e-08	3.78311e-06
ENSMUSG00000027562	Car2	carbonic anhydrase 2 [Source:MGI Symbol;Acc:MGI:88269]	protein_coding	12349	--- uc008oqt.2 ---	3	14886273	14900770	1	470.23	-1.64159	0.307269	-5.3425	9.16748e-08	3.78311e-06
ENSMUSG00000004891	Nes	nestin [Source:MGI Symbol;Acc:MGI:101784]	protein_coding	18008	--- uc008ptn.1 uc008ptm.1	3	87971078	87980451	1	701.414	-1.73077	0.324099	-5.34025	9.28167e-08	3.81413e-06
ENSMUSG00000045502	Hcar2	hydroxycarboxylic acid receptor 2 [Source:MGI Symbol;Acc:MGI:1933383]	protein_coding	80885	uc008zop.3	5	123863570	123865499	-1	149.27	-1.53264	0.28726	-5.33536	9.53539e-08	3.90541e-06
ENSMUSG00000020900	Myh10	myosin, heavy polypeptide 10, non-muscle [Source:MGI Symbol;Acc:MGI:1930780]	protein_coding	77579	uc007jny.1 --- --- --- uc007jnx.1 --- uc007jnz.1 --- ---	11	68691559	68816632	1	1125.33	-1.60192	0.300259	-5.33514	9.54699e-08	3.90541e-06
ENSMUSG00000026601	Axdnd1	axonemal dynein light chain domain containing 1 [Source:MGI Symbol;Acc:MGI:1924602]	protein_coding	77352	--- uc011wue.1 --- --- ---	1	156323509	156421159	-1	63.4991	1.29894	0.243523	5.33396	9.60938e-08	3.92206e-06
ENSMUSG00000030761	Myo7a	myosin VIIA [Source:MGI Symbol;Acc:MGI:104510]	protein_coding	17921	uc009ijz.2 --- uc009ikb.2 uc009ika.2 uc009ikb.2 uc009ijy.2 --- --- --- --- --- --- ---	7	98051060	98119524	-1	268.413	-1.57836	0.295996	-5.33237	9.69369e-08	3.94756e-06
ENSMUSG00000059401	Mamld1	mastermind-like domain containing 1 [Source:MGI Symbol;Acc:MGI:3045303]	protein_coding	333639	uc012hjn.2 uc012hjo.2	X	71050256	71156056	1	67.7629	-1.6348	0.30673	-5.32978	9.83304e-08	3.99531e-06
ENSMUSG00000025366	Esyt1	extended synaptotagmin-like protein 1 [Source:MGI Symbol;Acc:MGI:1344426]	protein_coding	23943	uc007hng.1 --- --- ---	10	128509965	128525871	-1	1155.78	-0.585557	0.109906	-5.3278	9.9407e-08	4.03e-06
ENSMUSG00000045932	Ifit2	interferon-induced protein with tetratricopeptide repeats 2 [Source:MGI Symbol;Acc:MGI:99449]	protein_coding	15958	uc008hgn.2	19	34550694	34576419	1	167.885	-1.32954	0.249729	-5.32395	1.01538e-07	4.10718e-06
ENSMUSG00000007097	Atp1a2	ATPase, Na+/K+ transporting, alpha 2 polypeptide [Source:MGI Symbol;Acc:MGI:88106]	protein_coding	98660	uc007dqc.1 --- --- uc011wwl.1 uc007dqc.1 ---	1	172271709	172298064	-1	140.123	-2.3332	0.438405	-5.32202	1.0262e-07	4.14168e-06
ENSMUSG00000032076	Cadm1	cell adhesion molecule 1 [Source:MGI Symbol;Acc:MGI:1889272]	protein_coding	54725	uc009phq.2 uc012gso.3 uc009phr.2 uc009php.2 uc009phs.2 --- --- --- --- uc009phr.2	9	47530173	47857637	1	3181.57	-1.17944	0.22187	-5.31589	1.0614e-07	4.2742e-06
ENSMUSG00000055239	Kcmf1	potassium channel modulatory factor 1 [Source:MGI Symbol;Acc:MGI:1921537]	protein_coding	74287	uc009cjd.1 uc057ads.1 --- ---	6	72841114	72899979	-1	1390.35	0.629117	0.118452	5.31116	1.08927e-07	4.37671e-06
ENSMUSG00000046242	Nme9	NME/NM23 family member 9 [Source:MGI Symbol;Acc:MGI:4359686]	protein_coding		---	9	99451475	99474751	1	6.77994	-2.78066	0.523601	-5.31064	1.09238e-07	4.37945e-06
ENSMUSG00000055639	Dach1	dachshund 1 (Drosophila) [Source:MGI Symbol;Acc:MGI:1277991]	protein_coding	13134	uc007uur.2 uc007uus.2 ---	14	97786853	98169765	-1	102.555	-2.13171	0.401905	-5.30401	1.13286e-07	4.53168e-06
ENSMUSG00000054855	Rnd1	Rho family GTPase 1 [Source:MGI Symbol;Acc:MGI:2444878]	protein_coding	223881	uc007xnh.1 uc007xni.1 uc007xnj.1	15	98663421	98677461	-1	38.046	-1.84353	0.348076	-5.29634	1.18149e-07	4.7158e-06
ENSMUSG00000026480	Ncf2	neutrophil cytosolic factor 2 [Source:MGI Symbol;Acc:MGI:97284]	protein_coding	17970	uc007czm.2 --- --- --- --- uc007czm.2	1	152800194	152836991	1	394.169	-1.32141	0.249597	-5.29417	1.19559e-07	4.76154e-06
ENSMUSG00000024803	Ankrd1	ankyrin repeat domain 1 (cardiac muscle) [Source:MGI Symbol;Acc:MGI:1097717]	protein_coding	107765	uc008hhh.1	19	36111965	36119844	-1	110.374	-2.15042	0.406578	-5.28907	1.22938e-07	4.88535e-06
ENSMUSG00000039936	Pik3cd	phosphatidylinositol-4,5-bisphosphate 3-kinase catalytic subunit delta [Source:MGI Symbol;Acc:MGI:1098211]	protein_coding	18707	uc008vwu.2 uc012dps.1 uc012dpt.1 uc008vwr.1 uc008vwt.2 uc008vwq.1 --- --- --- --- --- uc008vwy.1 --- uc012dps.1 uc008vwr.1 uc008vww.2	4	149649168	149702571	-1	220.081	-1.39068	0.263087	-5.286	1.25018e-07	4.95712e-06
ENSMUSG00000062585	Cnr2	cannabinoid receptor 2 (macrophage) [Source:MGI Symbol;Acc:MGI:104650]	protein_coding	12802	uc009vdb.2 uc008vhh.3	4	135895394	135920207	1	83.0058	-1.79917	0.340651	-5.28155	1.28094e-07	5.0465e-06
ENSMUSG00000017754	Pltp	phospholipid transfer protein [Source:MGI Symbol;Acc:MGI:103151]	protein_coding	18830	uc008nwn.1 --- --- --- ---	2	164839518	164857711	-1	362.664	-1.92304	0.364061	-5.28219	1.2765e-07	5.0465e-06
ENSMUSG00000020000	Moxd1	monooxygenase, DBH-like 1 [Source:MGI Symbol;Acc:MGI:1921582]	protein_coding	59012	uc007equ.1 ---	10	24223517	24302790	1	21.1525	2.59427	0.491197	5.28153	1.28109e-07	5.0465e-06
ENSMUSG00000028005	Gucy1b3	guanylate cyclase 1, soluble, beta 3 [Source:MGI Symbol;Acc:MGI:1860604]	protein_coding	54195	uc008por.2 uc008pos.2 --- ---	3	82032006	82074689	-1	361.615	-1.35979	0.257519	-5.28033	1.28952e-07	5.06865e-06
ENSMUSG00000025936	Gm4956	predicted gene 4956 [Source:MGI Symbol;Acc:MGI:3647976]	transcribed_unprocessed_pseudogene		uc007alm.1	1	21285246	21298312	-1	94.7484	-2.42543	0.459449	-5.27899	1.29896e-07	5.09469e-06
ENSMUSG00000053279	Aldh1a1	aldehyde dehydrogenase family 1, subfamily A1 [Source:MGI Symbol;Acc:MGI:1353450]	protein_coding	11668	uc012bji.1 --- uc008gyl.1 --- uc008gyk.1 uc008gym.1	19	20492715	20643462	1	1748.62	-1.98919	0.376903	-5.27773	1.30794e-07	5.11882e-06
ENSMUSG00000040522	Tlr8	toll-like receptor 8 [Source:MGI Symbol;Acc:MGI:2176887]	protein_coding	170744	uc009uwy.2 uc057cgj.1 uc057cgk.1 --- uc009uwy.2	X	167242696	167264329	-1	280.673	-1.78909	0.339103	-5.27597	1.32058e-07	5.1571e-06
ENSMUSG00000072294	Klf12	Kruppel-like factor 12 [Source:MGI Symbol;Acc:MGI:1333796]	protein_coding	16597	uc007uvh.2	14	99874486	100149764	-1	9.54187	-2.59845	0.492659	-5.27434	1.33235e-07	5.1807e-06
ENSMUSG00000110397	Gm45540	predicted gene 45540 [Source:MGI Symbol;Acc:MGI:5791376]	TEC		---	8	56311304	56314909	1	15.3973	-2.76699	0.524605	-5.27444	1.33164e-07	5.1807e-06
ENSMUSG00000021411	Pxdc1	PX domain containing 1 [Source:MGI Symbol;Acc:MGI:1914145]	protein_coding	66895	uc007qbi.1 ---	13	34627834	34653486	-1	567.815	-1.78664	0.338797	-5.27349	1.33851e-07	5.19348e-06
ENSMUSG00000044583	Tlr7	toll-like receptor 7 [Source:MGI Symbol;Acc:MGI:2176882]	protein_coding	170743	uc009uxb.2 uc009uxa.2 uc009uxc.2 uc009uwz.2 uc012hrn.2 ---	X	167304929	167330558	-1	267.385	-1.82221	0.345599	-5.27261	1.34496e-07	5.20733e-06
ENSMUSG00000054422	Fabp1	fatty acid binding protein 1, liver [Source:MGI Symbol;Acc:MGI:95479]	protein_coding	14080	uc009cgh.1	6	71199827	71205023	1	191.467	-2.30495	0.437395	-5.26972	1.36629e-07	5.26734e-06
ENSMUSG00000032202	Rab27a	RAB27A, member RAS oncogene family [Source:MGI Symbol;Acc:MGI:1861441]	protein_coding	11891	uc009qqw.2 uc009qqv.2 --- ---	9	73044854	73097629	1	3071.67	0.980701	0.186087	5.27012	1.36337e-07	5.26734e-06
ENSMUSG00000027574	Nkain4	Na+/K+ transporting ATPase interacting 4 [Source:MGI Symbol;Acc:MGI:1915372]	protein_coding	58237	--- uc008okf.2 uc008okf.2 uc008okg.2 --- --- uc008okg.2	2	180934772	180954699	-1	24.8403	-2.28675	0.434103	-5.26776	1.38097e-07	5.31261e-06
ENSMUSG00000010797	Wnt2	wingless-type MMTV integration site family, member 2 [Source:MGI Symbol;Acc:MGI:98954]	protein_coding	22413	uc009bag.2	6	17988940	18030585	-1	20.6525	-2.56789	0.487795	-5.26428	1.40742e-07	5.39978e-06
ENSMUSG00000026639	Lamb3	laminin, beta 3 [Source:MGI Symbol;Acc:MGI:99915]	protein_coding	16780	--- uc007eee.1 --- uc007eed.1 --- uc007eek.1 --- uc033foo.1 ---	1	193207699	193343878	1	3852.79	0.917055	0.174213	5.26399	1.4096e-07	5.39978e-06
ENSMUSG00000027318	Adam33	a disintegrin and metallopeptidase domain 33 [Source:MGI Symbol;Acc:MGI:1341813]	protein_coding	110751	--- uc008mkm.2 --- uc008mkl.2 uc008mkm.2 uc008mkn.2 --- --- --- --- --- --- ---	2	131050591	131063814	-1	51.4495	-1.81079	0.344158	-5.26153	1.42864e-07	5.46113e-06
ENSMUSG00000022667	Cd200r1	CD200 receptor 1 [Source:MGI Symbol;Acc:MGI:1889024]	protein_coding	57781	uc007zhr.2	16	44765736	44794978	1	142.558	-1.91086	0.363304	-5.25967	1.44317e-07	5.49645e-06
ENSMUSG00000026981	Il1rn	interleukin 1 receptor antagonist [Source:MGI Symbol;Acc:MGI:96547]	protein_coding	16181	uc008iov.2 --- uc008iov.2 uc008iow.2 uc008iox.2 ---	2	24336853	24351494	1	333.025	-1.36698	0.259904	-5.25957	1.44395e-07	5.49645e-06
ENSMUSG00000030562	Nox4	NADPH oxidase 4 [Source:MGI Symbol;Acc:MGI:1354184]	protein_coding	50490	uc009ifj.2 uc009ifi.2 --- uc009ifl.2 --- --- uc009ifl.2 ---	7	87246096	87398710	1	265.847	-1.56956	0.298455	-5.25897	1.44868e-07	5.50286e-06
ENSMUSG00000060063	Alox5ap	arachidonate 5-lipoxygenase activating protein [Source:MGI Symbol;Acc:MGI:107505]	protein_coding	11690	uc009app.2 --- --- ---	5	149264767	149288153	1	319.917	-1.55753	0.296268	-5.25717	1.46291e-07	5.54525e-06
ENSMUSG00000037736	Limch1	LIM and calponin homology domains 1 [Source:MGI Symbol;Acc:MGI:1924819]	protein_coding	77569	--- uc008xph.1 --- uc008xph.1 --- --- uc008xph.1 uc008xpj.1 --- uc008xpj.1 --- --- --- --- uc008xpl.1 --- --- --- ---	5	66745827	67057158	1	3342	-1.47478	0.28059	-5.25599	1.47227e-07	5.56906e-06
ENSMUSG00000037944	Ccr7	chemokine (C-C motif) receptor 7 [Source:MGI Symbol;Acc:MGI:103011]	protein_coding	12775	uc007lih.1	11	99144196	99155077	-1	30.5755	-2.36419	0.450118	-5.25237	1.50152e-07	5.66785e-06
ENSMUSG00000052727	Map1b	microtubule-associated protein 1B [Source:MGI Symbol;Acc:MGI:1306778]	protein_coding	17755	uc007rpr.2 --- --- --- --- ---	13	99421446	99516540	-1	249.711	-1.48904	0.28356	-5.25125	1.51072e-07	5.69069e-06
ENSMUSG00000020160	Meis1	Meis homeobox 1 [Source:MGI Symbol;Acc:MGI:104717]	protein_coding	17268	uc007icn.2 uc007icl.2 uc007icm.2 --- uc007icm.2 uc007icl.2 --- uc007ico.2 uc007icl.2	11	18879817	19018985	-1	100.098	-1.93868	0.36933	-5.24919	1.52773e-07	5.7428e-06
ENSMUSG00000035275	Raver2	ribonucleoprotein, PTB-binding 2 [Source:MGI Symbol;Acc:MGI:2443623]	protein_coding	242570	uc008tvj.1 uc008tvi.1 ---	4	101068983	101152370	1	77.7758	-2.14504	0.408841	-5.24663	1.54908e-07	5.81097e-06
ENSMUSG00000025701	Alox5	arachidonate 5-lipoxygenase [Source:MGI Symbol;Acc:MGI:87999]	protein_coding	11689	uc009dkd.1 --- --- uc009dkd.1 uc009dkd.1 uc009dkd.1 --- ---	6	116410077	116461178	-1	230.604	-1.71328	0.326643	-5.24511	1.56188e-07	5.82275e-06
ENSMUSG00000029672	Fam3c	family with sequence similarity 3, member C [Source:MGI Symbol;Acc:MGI:107892]	protein_coding	27999	uc009bay.1 uc012eil.3 uc009baz.1 --- uc009bay.1 uc009bay.1	6	22306520	22356243	-1	2928.91	1.20568	0.229851	5.24548	1.55879e-07	5.82275e-06
ENSMUSG00000029270	Fam69a	family with sequence similarity 69, member A [Source:MGI Symbol;Acc:MGI:1914516]	protein_coding	67266	uc008yni.2 ---	5	107908053	107987085	-1	263.045	-1.1114	0.211873	-5.24561	1.55764e-07	5.82275e-06
ENSMUSG00000020592	Sdc1	syndecan 1 [Source:MGI Symbol;Acc:MGI:1349162]	protein_coding	20969	uc007nac.1 --- --- --- uc007nac.1	12	8771323	8793715	1	6576.92	0.933302	0.178004	5.24314	1.5787e-07	5.87334e-06
ENSMUSG00000026971	Itgb6	integrin beta 6 [Source:MGI Symbol;Acc:MGI:96615]	protein_coding	16420	uc008juj.2 uc008jum.2 --- uc008juj.2 --- --- uc008jul.2 --- ---	2	60598292	60722643	-1	570.081	-1.19179	0.227449	-5.23983	1.60727e-07	5.96734e-06
ENSMUSG00000041120	Nbl1	neuroblastoma, suppression of tumorigenicity 1 [Source:MGI Symbol;Acc:MGI:104591]	protein_coding	17965	uc008vls.1 --- ---	4	139082284	139092993	-1	358.128	-1.45477	0.27766	-5.23937	1.61122e-07	5.96977e-06
ENSMUSG00000023169	Slc38a1	solute carrier family 38, member 1 [Source:MGI Symbol;Acc:MGI:2145895]	protein_coding	105727	uc007xkj.2 uc007xki.2 uc007xkh.2	15	96571418	96642913	-1	261.888	-1.55459	0.296744	-5.23883	1.61602e-07	5.9753e-06
ENSMUSG00000044468	Fam46c	family with sequence similarity 46, member C [Source:MGI Symbol;Acc:MGI:1921895]	protein_coding	74645	--- uc008qqu.2	3	100451628	100489324	-1	321.317	-1.67831	0.321014	-5.22814	1.71227e-07	6.31828e-06
ENSMUSG00000074896	Ifit3	interferon-induced protein with tetratricopeptide repeats 3 [Source:MGI Symbol;Acc:MGI:1101055]	protein_coding	15959	uc008hgo.1	19	34583531	34588731	1	220.064	-1.46978	0.281181	-5.22717	1.72121e-07	6.33833e-06
ENSMUSG00000058624	Gda	guanine deaminase [Source:MGI Symbol;Acc:MGI:95678]	protein_coding	14544	uc008gyx.1 --- uc008gyx.1	19	21391307	21473445	-1	1331.56	-1.37432	0.26373	-5.21106	1.87762e-07	6.87994e-06
ENSMUSG00000027074	Slc43a3	solute carrier family 43, member 3 [Source:MGI Symbol;Acc:MGI:1931054]	protein_coding	58207	uc008kjn.2 --- --- --- uc008kjo.1 ---	2	84936579	84958509	1	1180.99	-1.75229	0.336288	-5.21068	1.88146e-07	6.87994e-06
ENSMUSG00000019278	Dpep1	dipeptidase 1 (renal) [Source:MGI Symbol;Acc:MGI:94917]	protein_coding	13479	uc009nui.2 --- uc009nuj.2	8	123186242	123201812	1	170.601	-2.38183	0.457044	-5.21138	1.87441e-07	6.87994e-06
ENSMUSG00000074971	Fibin	fin bud initiation factor homolog (zebrafish) [Source:MGI Symbol;Acc:MGI:1914856]	protein_coding	67606	uc008lmv.1	2	110360917	110363183	-1	70.666	-2.55568	0.490488	-5.21048	1.88351e-07	6.87994e-06
ENSMUSG00000049625	Tifab	TRAF-interacting protein with forkhead-associated domain, family member B [Source:MGI Symbol;Acc:MGI:2385852]	protein_coding	212937	uc007qsj.2 uc007qsk.2	13	56173704	56178885	-1	149.211	-1.31147	0.251751	-5.20939	1.89465e-07	6.90436e-06
ENSMUSG00000031150	Ccdc120	coiled-coil domain containing 120 [Source:MGI Symbol;Acc:MGI:1859619]	protein_coding	54648	uc009smf.1 --- --- --- --- --- --- --- ---	X	7731714	7750905	-1	525.841	0.95652	0.183632	5.20889	1.89974e-07	6.90436e-06
ENSMUSG00000075254	Heg1	heart development protein with EGF-like domains 1 [Source:MGI Symbol;Acc:MGI:1924696]	protein_coding	77446	--- uc007zai.1 --- uc007zaj.1 --- uc007zai.1 ---	16	33684466	33771576	1	2253.15	-1.37797	0.264552	-5.2087	1.90165e-07	6.90436e-06
ENSMUSG00000037280	Galnt6	UDP-N-acetyl-alpha-D-galactosamine:polypeptide N-acetylgalactosaminyltransferase 6 [Source:MGI Symbol;Acc:MGI:1891640]	protein_coding	207839	uc007xsa.2 uc007xsb.2 uc007xrz.2	15	100691813	100729376	-1	149.026	-1.62159	0.311353	-5.2082	1.90684e-07	6.90934e-06
ENSMUSG00000033585	Ndn	necdin [Source:MGI Symbol;Acc:MGI:97290]	protein_coding	17984	uc009hff.1	7	62346569	62350262	1	25.2931	-2.0841	0.400242	-5.20711	1.91806e-07	6.93608e-06
ENSMUSG00000030306	Tmtc1	transmembrane and tetratricopeptide repeat containing 1 [Source:MGI Symbol;Acc:MGI:3039590]	protein_coding	387314	uc009etj.2 uc009eti.2 uc009etj.2 ---	6	148232430	148444389	-1	388.836	-1.75901	0.337846	-5.20654	1.92396e-07	6.94353e-06
ENSMUSG00000034810	Scn7a	sodium channel, voltage-gated, type VII, alpha [Source:MGI Symbol;Acc:MGI:102965]	protein_coding	20272	uc008jxf.2	2	66673425	66784914	-1	1109.28	-2.00004	0.384228	-5.20535	1.93636e-07	6.97438e-06
ENSMUSG00000051435	Fhad1	forkhead-associated (FHA) phosphopeptide binding domain 1 [Source:MGI Symbol;Acc:MGI:1920323]	protein_coding	329977	uc012dog.2 --- uc008vpn.1 --- --- --- --- uc012dog.2	4	141890438	142015082	-1	99.8384	-2.21291	0.425251	-5.20377	1.95283e-07	7.0197e-06
ENSMUSG00000018548	Trim37	tripartite motif-containing 37 [Source:MGI Symbol;Acc:MGI:2153072]	protein_coding	68729	uc007ktm.2 --- --- ---	11	87127077	87220683	1	528.09	-0.632643	0.121643	-5.20082	1.98408e-07	7.11788e-06
ENSMUSG00000052270	Fpr2	formyl peptide receptor 2 [Source:MGI Symbol;Acc:MGI:1278319]	protein_coding	14289	uc008apu.1	17	17887824	17893952	1	235.864	-2.08458	0.401115	-5.19697	2.02565e-07	7.25263e-06
ENSMUSG00000035878	Hykk	hydroxylysine kinase 1 [Source:MGI Symbol;Acc:MGI:2443139]	protein_coding	235386	uc009prs.2 --- --- ---	9	54917283	54949924	1	66.7784	-1.70905	0.328886	-5.19649	2.03092e-07	7.25712e-06
ENSMUSG00000056383	AI987944	expressed sequence AI987944 [Source:MGI Symbol;Acc:MGI:2142079]	protein_coding	233168	uc009glm.2 uc009gll.2 uc009gln.2 ---	7	41372923	41393379	-1	260.894	-0.895432	0.17242	-5.19331	2.06591e-07	7.36761e-06
ENSMUSG00000051483	Cbr1	carbonyl reductase 1 [Source:MGI Symbol;Acc:MGI:88284]	protein_coding	12408	uc007zzr.1	16	93607837	93610505	1	501.949	0.973226	0.187504	5.19042	2.09825e-07	7.46819e-06
ENSMUSG00000026548	Slamf9	SLAM family member 9 [Source:MGI Symbol;Acc:MGI:1923692]	protein_coding	98365	uc007dql.2	1	172475358	172478575	1	78.7099	-1.30065	0.251136	-5.17906	2.2301e-07	7.90635e-06
ENSMUSG00000060988	Galnt13	UDP-N-acetyl-alpha-D-galactosamine:polypeptide N-acetylgalactosaminyltransferase 13 [Source:MGI Symbol;Acc:MGI:2139447]	protein_coding	271786	uc008jrr.1 uc008jrq.1 uc012bvm.1 --- uc008jrr.1 uc008jrs.1	2	54436317	55118309	1	159.404	-2.36349	0.456348	-5.17913	2.22918e-07	7.90635e-06
ENSMUSG00000040345	Arhgap9	Rho GTPase activating protein 9 [Source:MGI Symbol;Acc:MGI:2143764]	protein_coding	216445	uc007hja.2 uc007hjc.1 uc007hjb.1 ---	10	127321964	127329943	1	192.509	-1.43214	0.27671	-5.17559	2.27188e-07	8.03871e-06
ENSMUSG00000034028	Cd226	CD226 antigen [Source:MGI Symbol;Acc:MGI:3039602]	protein_coding	225825	uc008fvo.1 uc008fvp.1	18	89197431	89270201	1	27.4334	-2.58041	0.498758	-5.17368	2.29527e-07	8.09232e-06
ENSMUSG00000102697	Pcdhac2	protocadherin alpha subfamily C, 2 [Source:MGI Symbol;Acc:MGI:1891443]	protein_coding	353237	uc008epk.2	18	37143503	37187657	1	12.87	-2.71313	0.524417	-5.17362	2.29598e-07	8.09232e-06
ENSMUSG00000052688	Rab7b	RAB7B, member RAS oncogene family [Source:MGI Symbol;Acc:MGI:2442295]	protein_coding	226421	uc007cnp.2 uc007cnq.2 --- uc007cnq.2 ---	1	131688695	131715439	1	91.5219	-1.56215	0.302193	-5.16938	2.34871e-07	8.26206e-06
ENSMUSG00000005583	Mef2c	myocyte enhancer factor 2C [Source:MGI Symbol;Acc:MGI:99458]	protein_coding	17260	uc007rie.2 uc007rik.2 --- --- uc007rie.2 uc007rik.2 --- --- uc007rii.3 uc007rii.3 --- uc007rij.3 --- uc007rii.3 uc007rii.3 uc007rie.2 --- --- uc007rie.2 --- uc007rii.3 --- uc007rih.2 --- uc007rie.2 --- uc007rik.2 uc007rii.3 uc007rie.2 --- ---	13	83504034	83667080	1	272.213	-1.19043	0.230305	-5.16894	2.35429e-07	8.26561e-06
ENSMUSG00000022818	Cyp2ab1	cytochrome P450, family 2, subfamily ab, polypeptide 1 [Source:MGI Symbol;Acc:MGI:3644957]	protein_coding	224044	--- uc007ypn.1	16	20308387	20323065	-1	28.7485	-2.50538	0.484754	-5.16835	2.36172e-07	8.27563e-06
ENSMUSG00000040061	Plcb2	phospholipase C, beta 2 [Source:MGI Symbol;Acc:MGI:107465]	protein_coding	18796	uc008lsi.1 uc012cbj.1 --- --- --- ---	2	118707517	118728438	-1	542.941	-1.70771	0.330559	-5.16613	2.38992e-07	8.35826e-06
ENSMUSG00000074766	Ism1	isthmin 1, angiogenesis inhibitor [Source:MGI Symbol;Acc:MGI:2442963]	protein_coding	319909	uc008mpf.2	2	139678178	139758581	1	471.967	-1.50631	0.291879	-5.16075	2.45968e-07	8.58562e-06
ENSMUSG00000036053	Fmnl2	formin-like 2 [Source:MGI Symbol;Acc:MGI:1918659]	protein_coding	71409	uc008jrh.1 uc008jrj.1 --- uc008jrj.1 uc008jrh.1 uc008jrh.1	2	52857860	53134202	1	325.681	-1.63704	0.317688	-5.15298	2.56377e-07	8.93171e-06
ENSMUSG00000022105	Rb1	RB transcriptional corepressor 1 [Source:MGI Symbol;Acc:MGI:97874]	protein_coding	19645	--- uc007upp.2 --- --- --- ---	14	73183673	73325822	-1	626.576	-0.831014	0.161298	-5.15203	2.57681e-07	8.95988e-06
ENSMUSG00000023044	Csad	cysteine sulfinic acid decarboxylase [Source:MGI Symbol;Acc:MGI:2180098]	protein_coding	246277	uc007xuu.1	15	102176998	102189043	-1	396.166	0.905573	0.175801	5.15111	2.58945e-07	8.98652e-06
ENSMUSG00000063229	Ldha	lactate dehydrogenase A [Source:MGI Symbol;Acc:MGI:96759]	protein_coding	16828	uc009gzm.2 --- --- uc009gzm.2 --- uc009gzm.2 --- --- uc009gzo.2 uc009gzm.2 uc009gzm.2 --- uc009gzo.2	7	46841475	46855627	1	6815.73	0.741016	0.143881	5.1502	2.6021e-07	9.01315e-06
ENSMUSG00000020458	Rtn4	reticulon 4 [Source:MGI Symbol;Acc:MGI:1915835]	protein_coding	68585	uc007ihk.2 uc007ihl.2 uc007ihm.2 uc007ihn.2 uc007iho.2 --- --- --- --- uc007ihm.2	11	29692947	29744331	1	2525.53	-0.492146	0.0955827	-5.14891	2.62009e-07	9.05811e-06
ENSMUSG00000095788	Sirpb1a	signal-regulatory protein beta 1A [Source:MGI Symbol;Acc:MGI:2444824]	protein_coding	320832	uc008oqw.1 --- uc008oqw.1	3	15371653	15426520	-1	42.8476	-1.73842	0.33818	-5.14051	2.73988e-07	9.43217e-06
ENSMUSG00000035004	Igsf6	immunoglobulin superfamily, member 6 [Source:MGI Symbol;Acc:MGI:1891393]	protein_coding	80719	uc009jnm.1	7	121064067	121074572	-1	189.6	-1.35104	0.262835	-5.14024	2.74394e-07	9.43217e-06
ENSMUSG00000075555	Gm10863	predicted gene 10863 [Source:MGI Symbol;Acc:MGI:3641623]	antisense_RNA		uc011zvz.1 --- uc011zvz.1 --- uc007wsx.1	15	79166041	79227524	1	35.2752	2.04289	0.397382	5.14089	2.73447e-07	9.43217e-06
ENSMUSG00000026833	Olfm1	olfactomedin 1 [Source:MGI Symbol;Acc:MGI:1860437]	protein_coding	56177	uc008iyd.1 uc008iyb.1 uc008iyc.1 --- uc008iyb.1	2	28192992	28230736	1	310.137	-1.43394	0.279321	-5.13366	2.84154e-07	9.74912e-06
ENSMUSG00000067878	Map7d3	MAP7 domain containing 3 [Source:MGI Symbol;Acc:MGI:2445051]	protein_coding	320923	uc009tgp.1 uc009tgq.1	X	56797858	56822326	-1	45.2493	-2.0945	0.408051	-5.13293	2.85263e-07	9.76079e-06
ENSMUSG00000049047	Armcx3	armadillo repeat containing, X-linked 3 [Source:MGI Symbol;Acc:MGI:1918953]	protein_coding	71703	uc009ugo.2	X	134756595	134761455	1	221.917	-1.52642	0.29739	-5.13273	2.85574e-07	9.76079e-06
ENSMUSG00000044906	4930503L19Rik	RIKEN cDNA 4930503L19 gene [Source:MGI Symbol;Acc:MGI:1922045]	protein_coding	269033	uc008foc.1 uc008fof.1 uc008fod.1 uc029tpb.1 uc029tpc.1 uc029tpm.1 uc029tpi.1 uc008fod.1	18	70452212	70472509	-1	142.901	-1.13895	0.222044	-5.12937	2.90715e-07	9.91776e-06
ENSMUSG00000085586	Gm11613	predicted gene 11613 [Source:MGI Symbol;Acc:MGI:3651819]	processed_transcript		uc007leh.1	11	97644184	97660367	-1	45.9455	1.28423	0.250452	5.12766	2.93361e-07	9.9517e-06
ENSMUSG00000023827	Agpat4	1-acylglycerol-3-phosphate O-acyltransferase 4 (lysophosphatidic acid acyltransferase, delta) [Source:MGI Symbol;Acc:MGI:1915512]	protein_coding	68262	--- uc008akm.1 --- --- uc008akm.1 ---	17	12118704	12219645	1	196.127	-1.66401	0.324497	-5.12796	2.92904e-07	9.9517e-06
ENSMUSG00000035547	Capn5	calpain 5 [Source:MGI Symbol;Acc:MGI:1100859]	protein_coding	12337	uc009ikd.2 uc009ikc.2 --- --- ---	7	98121559	98178274	-1	559.985	1.02242	0.199367	5.12835	2.923e-07	9.9517e-06
ENSMUSG00000029378	Areg	amphiregulin [Source:MGI Symbol;Acc:MGI:88068]	protein_coding	11839	uc008ybt.2	5	91139599	91148432	1	951.725	1.56652	0.305656	5.12512	2.97349e-07	1.00681e-05
ENSMUSG00000039774	Galnt12	UDP-N-acetyl-alpha-D-galactosamine:polypeptide N-acetylgalactosaminyltransferase 12 [Source:MGI Symbol;Acc:MGI:2444664]	protein_coding	230145	uc008suk.1 uc008sul.1	4	47091909	47123070	1	89.2187	1.78655	0.34874	5.12288	3.00902e-07	1.01694e-05
ENSMUSG00000020844	Nxn	nucleoredoxin [Source:MGI Symbol;Acc:MGI:109331]	protein_coding	18230	uc007kfo.2 ---	11	76257198	76399140	-1	74.3147	-1.61034	0.314395	-5.12202	3.02285e-07	1.0197e-05
ENSMUSG00000074743	Thbd	thrombomodulin [Source:MGI Symbol;Acc:MGI:98736]	protein_coding	21824	uc008mtd.2	2	148404466	148408188	-1	1966.66	-1.96283	0.383278	-5.12118	3.03637e-07	1.02236e-05
ENSMUSG00000070369	Itgad	integrin, alpha D [Source:MGI Symbol;Acc:MGI:3578624]	protein_coding	381924	uc009jyd.2 uc009jyf.2 uc009jyf.2 --- ---	7	128154376	128223816	1	46.4523	-1.95514	0.381804	-5.12079	3.04253e-07	1.02253e-05
ENSMUSG00000050022	Amz1	archaelysin family metallopeptidase 1 [Source:MGI Symbol;Acc:MGI:2442258]	protein_coding	231842	--- uc009aif.1 --- uc009aig.1 --- --- ---	5	140724127	140761439	1	174.647	-1.50568	0.294114	-5.11936	3.06567e-07	1.02839e-05
ENSMUSG00000047462	A530099J19Rik	RIKEN cDNA A530099J19 gene [Source:MGI Symbol;Acc:MGI:2441809]	lincRNA		uc007ppk.1	13	19727426	19732951	-1	19.375	-2.50569	0.489492	-5.11895	3.07248e-07	1.02877e-05
ENSMUSG00000062627	Mysm1	myb-like, SWIRM and MPN domains 1 [Source:MGI Symbol;Acc:MGI:2444584]	protein_coding	320713	uc008tsn.1 --- --- --- --- --- --- --- ---	4	94942040	94979100	-1	2317.12	1.14481	0.223679	5.11808	3.08659e-07	1.03158e-05
ENSMUSG00000098557	Kctd12	potassium channel tetramerisation domain containing 12 [Source:MGI Symbol;Acc:MGI:2145823]	protein_coding	239217	uc007uwe.1 ---	14	102976581	102982637	-1	320.145	-1.29458	0.25298	-5.11733	3.09891e-07	1.03379e-05
ENSMUSG00000049939	Lrrc4	leucine rich repeat containing 4 [Source:MGI Symbol;Acc:MGI:2182081]	protein_coding	192198	--- uc009bcu.1	6	28661831	28831747	-1	48.2141	2.16893	0.423978	5.11568	3.12617e-07	1.04096e-05
ENSMUSG00000033530	Ttc7b	tetratricopeptide repeat domain 7B [Source:MGI Symbol;Acc:MGI:2144724]	protein_coding	104718	uc007oss.2 --- --- --- --- --- --- --- ---	12	100300770	100520826	-1	243.375	-1.33658	0.261342	-5.11428	3.14942e-07	1.04678e-05
ENSMUSG00000108368	Gm45053	predicted gene 45053 [Source:MGI Symbol;Acc:MGI:5753629]	TEC		---	6	72603004	72605502	-1	30.2553	1.6004	0.313161	5.11047	3.21365e-07	1.06616e-05
ENSMUSG00000030643	Rab30	RAB30, member RAS oncogene family [Source:MGI Symbol;Acc:MGI:1923235]	protein_coding	75985	uc009iif.1 --- uc009iig.2 uc009iig.2 uc009iig.2	7	92741603	92844535	1	26.7731	-1.88212	0.368363	-5.1094	3.23178e-07	1.07022e-05
ENSMUSG00000026131	Dst	dystonin [Source:MGI Symbol;Acc:MGI:104627]	protein_coding	13518	uc007aon.2 --- uc007aog.1 uc007aoh.1 --- uc007aoj.2 uc007aoi.2 --- --- uc007aol.2 uc007aol.2 uc007aoj.2 --- --- --- --- --- uc007aop.2 uc007aop.2 uc007aoi.2	1	33908225	34308661	1	1855.62	-1.25358	0.245405	-5.10821	3.25229e-07	1.07504e-05
ENSMUSG00000020649	Rrm2	ribonucleotide reductase M2 [Source:MGI Symbol;Acc:MGI:98181]	protein_coding	20135	uc007ner.2 --- --- uc007ner.2	12	24708241	24714146	1	181.201	-1.18868	0.232792	-5.10618	3.28728e-07	1.08462e-05
ENSMUSG00000051735	Rinl	Ras and Rab interactor-like [Source:MGI Symbol;Acc:MGI:2444024]	protein_coding	320435	uc009fzx.3 --- --- --- --- uc009fzw.3	7	28788969	28798963	1	127.121	-1.43633	0.281383	-5.10454	3.31599e-07	1.0921e-05
ENSMUSG00000034265	Zdhhc14	zinc finger, DHHC domain containing 14 [Source:MGI Symbol;Acc:MGI:2653229]	protein_coding	224454	uc008aff.1	17	5492600	5753891	1	40.7201	-1.8776	0.368175	-5.09975	3.40098e-07	1.11806e-05
ENSMUSG00000029204	Rhoh	ras homolog family member H [Source:MGI Symbol;Acc:MGI:1921984]	protein_coding	74734	uc008xoc.1 uc008xoe.1 --- ---	5	65861213	65896700	1	42.9712	-1.78732	0.350649	-5.09718	3.4475e-07	1.13129e-05
ENSMUSG00000056220	Pla2g4a	phospholipase A2, group IVA (cytosolic, calcium-dependent) [Source:MGI Symbol;Acc:MGI:1195256]	protein_coding	18783	uc007cxt.2 uc056yeg.1 --- --- --- ---	1	149829618	149961290	-1	235.277	-0.98875	0.194018	-5.09617	3.46598e-07	1.1353e-05
ENSMUSG00000023707	Ogfod2	2-oxoglutarate and iron-dependent oxygenase domain containing 2 [Source:MGI Symbol;Acc:MGI:1913877]	protein_coding	66627	uc008zox.1 --- uc008zoy.1 uc008zox.1 --- uc008zox.1 uc008zoy.1 uc008zox.1 --- ---	5	124112297	124115483	1	157.213	1.02377	0.200939	5.09492	3.48886e-07	1.14073e-05
ENSMUSG00000055799	Tcf7l1	transcription factor 7 like 1 (T cell specific, HMG box) [Source:MGI Symbol;Acc:MGI:1202876]	protein_coding	21415	uc009cja.2 uc009ciz.2 --- --- ---	6	72626378	72789254	-1	703.281	1.29159	0.253626	5.09248	3.5341e-07	1.15307e-05
ENSMUSG00000018417	Myo1b	myosin IB [Source:MGI Symbol;Acc:MGI:107752]	protein_coding	17912	uc007axr.3 uc007axt.3 uc007axt.3 uc007axs.3 --- --- --- --- --- --- --- --- --- --- ---	1	51749765	51916071	-1	2297.06	-1.01752	0.199819	-5.0922	3.53938e-07	1.15307e-05
ENSMUSG00000032667	Pon2	paraoxonase 2 [Source:MGI Symbol;Acc:MGI:106687]	protein_coding	330260	uc009awf.1 --- uc009awh.1 ---	6	5264147	5298455	-1	3104.89	0.929379	0.182546	5.0912	3.55801e-07	1.15706e-05
ENSMUSG00000031673	Cdh11	cadherin 11 [Source:MGI Symbol;Acc:MGI:99217]	protein_coding	12552	uc009mzu.2 --- ---	8	102632095	102785642	-1	500.875	-1.31812	0.258938	-5.0905	3.57121e-07	1.15927e-05
ENSMUSG00000020023	Tmcc3	transmembrane and coiled coil domains 3 [Source:MGI Symbol;Acc:MGI:2442900]	protein_coding	319880	uc007gvs.1 --- --- uc007gvt.2 --- --- uc011xma.1 uc007gvu.2 uc011xma.1 uc007gvu.2	10	94311949	94590956	1	605.292	-1.30745	0.256948	-5.0884	3.61093e-07	1.17006e-05
ENSMUSG00000039304	Tnfsf10	tumor necrosis factor (ligand) superfamily, member 10 [Source:MGI Symbol;Acc:MGI:107414]	protein_coding	22035	uc008otm.1 uc008otn.1	3	27317028	27342427	1	468.375	-1.46866	0.288716	-5.08687	3.64024e-07	1.17744e-05
ENSMUSG00000006369	Fbln1	fibulin 1 [Source:MGI Symbol;Acc:MGI:95487]	protein_coding	14114	uc011zxk.1 uc007xdb.2 ---	15	85205949	85286535	1	128.983	-1.9972	0.39292	-5.08298	3.71561e-07	1.19968e-05
ENSMUSG00000050919	Zfp366	zinc finger protein 366 [Source:MGI Symbol;Acc:MGI:2178429]	protein_coding	238803	uc007rpl.1	13	99184823	99250656	1	59.9479	-1.8291	0.360066	-5.0799	3.77637e-07	1.21496e-05
ENSMUSG00000027208	Fgf7	fibroblast growth factor 7 [Source:MGI Symbol;Acc:MGI:95521]	protein_coding	14178	uc012cdg.1 uc008mdj.2 ---	2	126034658	126091185	1	69.9995	-2.18242	0.429596	-5.08017	3.77104e-07	1.21496e-05
ENSMUSG00000032841	Prr5l	proline rich 5 like [Source:MGI Symbol;Acc:MGI:1919696]	protein_coding	72446	uc008lhp.2 --- uc012cad.1 --- --- --- --- --- uc012cad.1 uc008lho.2	2	101714285	101883027	-1	171.109	-0.786465	0.154891	-5.07754	3.82358e-07	1.22578e-05
ENSMUSG00000029082	Bst1	bone marrow stromal cell antigen 1 [Source:MGI Symbol;Acc:MGI:105370]	protein_coding	12182	--- uc008xia.1 --- ---	5	43818885	43843986	1	545.514	-1.48577	0.292606	-5.07769	3.82048e-07	1.22578e-05
ENSMUSG00000029830	Svopl	SV2 related protein homolog (rat)-like [Source:MGI Symbol;Acc:MGI:2444335]	protein_coding	320590	uc009bjm.1 --- --- uc057act.1 ---	6	37983739	38046996	-1	109.724	2.25347	0.44406	5.07471	3.88089e-07	1.24195e-05
ENSMUSG00000029776	Hibadh	3-hydroxyisobutyrate dehydrogenase [Source:MGI Symbol;Acc:MGI:1889802]	protein_coding	58875	uc009byw.1 --- --- uc009byx.1 uc057adh.1	6	52546228	52640389	-1	1859.02	0.984856	0.194137	5.07299	3.91609e-07	1.251e-05
ENSMUSG00000059588	Calcrl	calcitonin receptor-like [Source:MGI Symbol;Acc:MGI:1926944]	protein_coding	54598	uc008kii.3 --- uc008kii.3	2	84330626	84425411	-1	2803.18	-1.78307	0.351633	-5.07084	3.96072e-07	1.26303e-05
ENSMUSG00000004105	Angptl2	angiopoietin-like 2 [Source:MGI Symbol;Acc:MGI:1347002]	protein_coding	26360	uc008jhr.1 --- uc008jhp.1 uc008jhq.1	2	33216069	33247717	1	227.235	-1.33556	0.263489	-5.06874	4.00458e-07	1.27477e-05
ENSMUSG00000041220	Elovl6	ELOVL family member 6, elongation of long chain fatty acids (yeast) [Source:MGI Symbol;Acc:MGI:2156528]	protein_coding	170439	uc008rid.1 uc008rif.1 ---	3	129532355	129638495	1	72.4257	-1.77304	0.349829	-5.0683	4.0138e-07	1.27546e-05
ENSMUSG00000026885	Ttll11	tubulin tyrosine ligase-like family, member 11 [Source:MGI Symbol;Acc:MGI:1921660]	protein_coding	74410	uc008jkz.3 --- uc033hmq.1 --- --- --- --- --- uc008jkz.3	2	35751241	35979913	-1	23.6044	1.83102	0.361324	5.06754	4.02993e-07	1.27834e-05
ENSMUSG00000030047	Arhgap25	Rho GTPase activating protein 25 [Source:MGI Symbol;Acc:MGI:2443687]	protein_coding	232201	uc012eom.2 uc009ctm.2 uc009ctl.2 uc009ctn.2 ---	6	87458545	87533259	-1	248.253	-1.05821	0.209013	-5.06286	4.13012e-07	1.30782e-05
ENSMUSG00000004707	Ly9	lymphocyte antigen 9 [Source:MGI Symbol;Acc:MGI:96885]	protein_coding	17085	uc007dou.2 --- --- uc011wwg.2 uc007dou.2	1	171588624	171607410	-1	80.5751	-1.75562	0.346839	-5.06177	4.15389e-07	1.31305e-05
ENSMUSG00000029247	Paics	phosphoribosylaminoimidazole carboxylase, phosphoribosylaminoribosylaminoimidazole, succinocarboxamide synthetase [Source:MGI Symbol;Acc:MGI:1914304]	protein_coding	67054	uc008xvo.2 uc008xvn.2 uc008xvn.2 --- --- --- ---	5	76951307	76967509	1	3159.59	0.543604	0.107451	5.05906	4.21325e-07	1.32949e-05
ENSMUSG00000051397	Tacstd2	tumor-associated calcium signal transducer 2 [Source:MGI Symbol;Acc:MGI:1861606]	protein_coding	56753	uc009cfq.1	6	67534062	67535796	-1	1161.91	0.970259	0.191855	5.05726	4.25322e-07	1.33743e-05
ENSMUSG00000045975	C2cd2	C2 calcium-dependent domain containing 2 [Source:MGI Symbol;Acc:MGI:1891883]	protein_coding	207781	uc008ads.2	16	97855210	97922633	-1	323.508	-0.891343	0.176242	-5.0575	4.24783e-07	1.33743e-05
ENSMUSG00000015354	Pcolce2	procollagen C-endopeptidase enhancer 2 [Source:MGI Symbol;Acc:MGI:1923727]	protein_coding	76477	uc009rbg.1 ---	9	95637601	95698096	1	417.65	-2.41468	0.477522	-5.0567	4.26583e-07	1.33907e-05
ENSMUSG00000027656	Wisp2	WNT1 inducible signaling pathway protein 2 [Source:MGI Symbol;Acc:MGI:1328326]	protein_coding	22403	uc008ntm.2 ---	2	163820861	163833146	1	72.3645	-1.80643	0.35729	-5.05591	4.28345e-07	1.34227e-05
ENSMUSG00000005672	Kit	KIT proto-oncogene receptor tyrosine kinase [Source:MGI Symbol;Acc:MGI:96677]	protein_coding	16590	uc012dxj.1 uc008xug.2 --- --- --- --- --- uc008xuj.1	5	75574916	75656722	1	305.876	-1.93061	0.381947	-5.05466	4.31158e-07	1.34875e-05
ENSMUSG00000033307	Mif	macrophage migration inhibitory factor (glycosylation-inhibiting factor) [Source:MGI Symbol;Acc:MGI:96982]	protein_coding	17319	uc007ftc.1 ---	10	75859353	75860240	-1	379.451	0.687616	0.136085	5.05285	4.35277e-07	1.35928e-05
ENSMUSG00000045464	2810002D19Rik	RIKEN cDNA 2810002D19 gene [Source:MGI Symbol;Acc:MGI:1913707]	processed_transcript		---	2	94406151	94411682	1	36.4841	-1.53548	0.304353	-5.04505	4.53393e-07	1.41341e-05
ENSMUSG00000031753	Cog4	component of oligomeric golgi complex 4 [Source:MGI Symbol;Acc:MGI:2142808]	protein_coding	102339	uc009nle.1 --- --- uc009nlf.1 --- --- --- --- uc009nlf.1 --- --- --- --- ---	8	110846600	110882227	1	437.283	0.503536	0.0998178	5.04455	4.54591e-07	1.41471e-05
ENSMUSG00000004360	9330159F19Rik	RIKEN cDNA 9330159F19 gene [Source:MGI Symbol;Acc:MGI:3036239]	protein_coding	212448	uc011xcd.1 uc011xce.1 uc011xcd.1 uc011xce.1	10	29211606	29230779	1	19.2518	-2.63026	0.521915	-5.03964	4.664e-07	1.44897e-05
ENSMUSG00000009828	Ick	intestinal cell kinase [Source:MGI Symbol;Acc:MGI:1934157]	protein_coding	56542	uc009qtv.2 --- --- uc009qtt.2 --- uc009qtu.2 --- ---	9	78109192	78172107	1	1851.73	0.578567	0.114811	5.0393	4.67248e-07	1.44911e-05
ENSMUSG00000058806	Col13a1	collagen, type XIII, alpha 1 [Source:MGI Symbol;Acc:MGI:1277201]	protein_coding	12817	--- uc007fgo.2 uc007fgn.2 uc007fgn.2 --- ---	10	61838236	61979108	-1	93.7187	-2.33536	0.463686	-5.03651	4.74097e-07	1.46783e-05
ENSMUSG00000006362	Cbfa2t3	core-binding factor, runt domain, alpha subunit 2, translocated to, 3 (human) [Source:MGI Symbol;Acc:MGI:1338013]	protein_coding	12398	uc009ntn.2 uc009ntm.2 uc009ntl.2 --- --- --- ---	8	122625141	122699109	-1	228.631	-1.4779	0.293557	-5.03445	4.79234e-07	1.4812e-05
ENSMUSG00000038827	Fam206a	family with sequence similarity 206, member A [Source:MGI Symbol;Acc:MGI:2677850]	protein_coding	230234	--- uc008sxs.1	4	56802345	56809601	1	298.14	0.925753	0.183996	5.03137	4.8699e-07	1.50261e-05
ENSMUSG00000021025	Nfkbia	nuclear factor of kappa light polypeptide gene enhancer in B cells inhibitor, alpha [Source:MGI Symbol;Acc:MGI:104741]	protein_coding	18035	uc007nor.2 ---	12	55489410	55492647	-1	879.323	-1.16598	0.231814	-5.02981	4.90954e-07	1.51226e-05
ENSMUSG00000039063	Echdc3	enoyl Coenzyme A hydratase domain containing 3 [Source:MGI Symbol;Acc:MGI:1915106]	protein_coding	67856	uc008igi.1 --- ---	2	6188465	6213033	-1	150.801	1.29695	0.257968	5.02756	4.96747e-07	1.5275e-05
ENSMUSG00000027848	Olfml3	olfactomedin-like 3 [Source:MGI Symbol;Acc:MGI:1914877]	protein_coding	99543	--- uc008qtf.1 --- ---	3	103722222	103738001	-1	299.351	-1.52762	0.303981	-5.02538	5.02439e-07	1.54238e-05
ENSMUSG00000034282	Evpl	envoplakin [Source:MGI Symbol;Acc:MGI:107507]	protein_coding	14027	uc007mkp.1	11	116220559	116238077	-1	270.026	1.32541	0.264039	5.01975	5.17376e-07	1.58554e-05
ENSMUSG00000028656	Cap1	CAP, adenylate cyclase-associated protein 1 (yeast) [Source:MGI Symbol;Acc:MGI:88262]	protein_coding	12331	uc008uom.3 uc008uol.3 uc008uok.3 uc008uol.3 --- --- --- ---	4	122859047	122886056	-1	3408.72	-0.744902	0.148703	-5.00931	5.46261e-07	1.67122e-05
ENSMUSG00000027351	Spred1	sprouty protein with EVH-1 domain 1, related sequence [Source:MGI Symbol;Acc:MGI:2150016]	protein_coding	114715	uc008lri.2 uc008lrh.2	2	117121374	117182279	1	5768.16	0.770848	0.154064	5.00343	5.63177e-07	1.72007e-05
ENSMUSG00000010830	Kdelr3	KDEL (Lys-Asp-Glu-Leu) endoplasmic reticulum protein retention receptor 3 [Source:MGI Symbol;Acc:MGI:2145953]	protein_coding	105785	uc007wto.2	15	79516408	79527739	1	122.05	1.39964	0.279831	5.00174	5.68163e-07	1.73237e-05
ENSMUSG00000020620	Abca8b	ATP-binding cassette, sub-family A (ABC1), member 8b [Source:MGI Symbol;Acc:MGI:1351668]	protein_coding	27404	uc007mdb.2 uc007mdc.2	11	109932190	109995845	-1	104.44	-1.98096	0.396138	-5.0007	5.71235e-07	1.73881e-05
ENSMUSG00000089774	Slc5a3	solute carrier family 5 (inositol transporters), member 3 [Source:MGI Symbol;Acc:MGI:1858226]	protein_coding	53881	uc007zyt.2 ---	16	92058322	92087473	1	132.763	-1.6375	0.327606	-4.9984	5.78069e-07	1.75665e-05
ENSMUSG00000033581	Igf2bp2	insulin-like growth factor 2 mRNA binding protein 2 [Source:MGI Symbol;Acc:MGI:1890358]	protein_coding	319765	uc007ysb.1 --- --- uc007ysa.1 --- --- --- --- ---	16	22059009	22163299	-1	161.092	-1.41342	0.28291	-4.99601	5.85291e-07	1.77561e-05
ENSMUSG00000027217	Tspan18	tetraspanin 18 [Source:MGI Symbol;Acc:MGI:1917186]	protein_coding	241556	uc012bzr.1 uc008lfv.2 uc012bzs.1 uc008lfw.2	2	93201760	93334505	-1	240.814	-2.02174	0.404746	-4.99507	5.88146e-07	1.78128e-05
ENSMUSG00000020282	Rhbdf1	rhomboid 5 homolog 1 [Source:MGI Symbol;Acc:MGI:104328]	protein_coding	13650	uc007ijb.2 --- uc007ijb.2 --- --- --- --- --- ---	11	32209585	32222300	-1	506.037	0.727075	0.145573	4.99457	5.89671e-07	1.78292e-05
ENSMUSG00000022021	Diaph3	diaphanous related formin 3 [Source:MGI Symbol;Acc:MGI:1927222]	protein_coding	56419	uc007uub.1	14	86655367	87141224	-1	146.054	-1.18449	0.237248	-4.9926	5.95734e-07	1.79824e-05
ENSMUSG00000015968	Cacna1d	calcium channel, voltage-dependent, L type, alpha 1D subunit [Source:MGI Symbol;Acc:MGI:88293]	protein_coding	12289	--- uc007sux.2 --- uc007suu.2 uc007suu.2 --- uc056ywb.1 uc007suu.2 --- --- --- ---	14	30039939	30491455	-1	84.7037	-1.70446	0.341421	-4.99224	5.96841e-07	1.79858e-05
ENSMUSG00000036225	Kctd1	potassium channel tetramerisation domain containing 1 [Source:MGI Symbol;Acc:MGI:1918269]	protein_coding	106931	uc008edn.2 uc008edo.1	18	14968685	15151446	-1	620.735	0.894739	0.179263	4.9912	6.00042e-07	1.80222e-05
ENSMUSG00000066877	Nck2	non-catalytic region of tyrosine kinase adaptor protein 2 [Source:MGI Symbol;Acc:MGI:1306821]	protein_coding	17974	--- uc007avn.1 uc007avo.2 --- --- ---	1	43444579	43570515	1	491.449	0.804764	0.161234	4.99128	5.9982e-07	1.80222e-05
ENSMUSG00000036833	Pnpla7	patatin-like phospholipase domain containing 7 [Source:MGI Symbol;Acc:MGI:2385325]	protein_coding	241274	uc008ipw.2 uc012brs.1 --- --- --- uc008ipy.2 --- --- --- --- --- --- --- --- ---	2	24976033	25054057	1	562.875	-1.40328	0.281609	-4.98309	6.25778e-07	1.8764e-05
ENSMUSG00000053101	Gpr141	G protein-coupled receptor 141 [Source:MGI Symbol;Acc:MGI:2672983]	protein_coding	353346	uc007ppl.1 --- ---	13	19749682	19824257	-1	42.3945	-1.98543	0.398535	-4.98183	6.29868e-07	1.88102e-05
ENSMUSG00000019832	Rab32	RAB32, member RAS oncogene family [Source:MGI Symbol;Acc:MGI:1915094]	protein_coding	67844	uc007ejg.1 ---	10	10545002	10558265	-1	340.569	-1.41604	0.284266	-4.9814	6.31245e-07	1.88102e-05
ENSMUSG00000010175	Prox1	prospero homeobox 1 [Source:MGI Symbol;Acc:MGI:97772]	protein_coding	19130	uc033fol.1	1	190118035	190170714	-1	40.9208	-1.80031	0.361411	-4.98133	6.3148e-07	1.88102e-05
ENSMUSG00000052331	Ankrd44	ankyrin repeat domain 44 [Source:MGI Symbol;Acc:MGI:3045243]	protein_coding	329154	--- uc011wkz.1 --- uc011wkz.1 --- --- --- --- --- --- --- --- --- --- uc011wkz.1	1	54645340	54926387	-1	757.513	-1.00426	0.201568	-4.98225	6.28487e-07	1.88102e-05
ENSMUSG00000022876	Samsn1	SAM domain, SH3 domain and nuclear localization signals, 1 [Source:MGI Symbol;Acc:MGI:1914992]	protein_coding	67742	uc007zrt.1 uc007zrs.1 --- --- ---	16	75858793	76022270	-1	139.388	-1.5529	0.311839	-4.97983	6.36405e-07	1.89257e-05
ENSMUSG00000041058	Wwp1	WW domain containing E3 ubiquitin protein ligase 1 [Source:MGI Symbol;Acc:MGI:1861728]	protein_coding	107568	uc008scc.2	4	19608303	19708993	-1	2427.55	-0.83031	0.166783	-4.9784	6.41124e-07	1.90348e-05
ENSMUSG00000023224	Serping1	serine (or cysteine) peptidase inhibitor, clade G, member 1 [Source:MGI Symbol;Acc:MGI:894696]	protein_coding	12258	uc008kje.2 ---	2	84765387	84775444	-1	978.057	-1.46867	0.295037	-4.97791	6.42757e-07	1.90519e-05
ENSMUSG00000031207	Msn	moesin [Source:MGI Symbol;Acc:MGI:97167]	protein_coding	17698	uc009tug.1 --- ---	X	96096042	96168552	1	12660.5	-0.69942	0.140722	-4.97023	6.68727e-07	1.97893e-05
ENSMUSG00000020264	Slc36a2	solute carrier family 36 (proton/amino acid symporter), member 2 [Source:MGI Symbol;Acc:MGI:1891430]	protein_coding	246049	uc007iyz.2 ---	11	55158470	55185077	-1	36.5243	-2.02917	0.408301	-4.96979	6.70254e-07	1.98021e-05
ENSMUSG00000026360	Rgs2	regulator of G-protein signaling 2 [Source:MGI Symbol;Acc:MGI:1098271]	protein_coding	19735	uc007cxg.2 ---	1	143999338	144004161	-1	312.8	-1.42566	0.286928	-4.96871	6.73982e-07	1.98797e-05
ENSMUSG00000040118	Cacna2d1	calcium channel, voltage-dependent, alpha2/delta subunit 1 [Source:MGI Symbol;Acc:MGI:88295]	protein_coding	12293	uc008wmy.2 uc008wna.2 uc008wnb.2 uc008wmz.2 uc008wmx.2 --- --- --- --- --- uc008wmz.2 uc008wmx.2	5	15934691	16374511	1	133.785	-1.46886	0.295672	-4.96789	6.76845e-07	1.98992e-05
ENSMUSG00000025534	Gusb	glucuronidase, beta [Source:MGI Symbol;Acc:MGI:95872]	protein_coding	110006	uc008ztt.1 --- uc008ztv.1 uc008ztw.1 ---	5	129989011	130003049	-1	927.047	-0.708476	0.142605	-4.96811	6.76082e-07	1.98992e-05
ENSMUSG00000024730	Ms4a8a	membrane-spanning 4-domains, subfamily A, member 8A [Source:MGI Symbol;Acc:MGI:1927657]	protein_coding	64381	uc008gro.1 ---	19	11067471	11081102	-1	280.752	-1.68946	0.340178	-4.96639	6.82106e-07	2.00213e-05
ENSMUSG00000020593	Lpin1	lipin 1 [Source:MGI Symbol;Acc:MGI:1891340]	protein_coding	14245	uc007nbs.2 uc007nbt.2 uc007nbu.2 uc007nbs.2 --- --- --- uc007nbs.2	12	16535669	16610966	-1	598.363	-1.25168	0.252092	-4.96518	6.8639e-07	2.01144e-05
ENSMUSG00000015568	Lpl	lipoprotein lipase [Source:MGI Symbol;Acc:MGI:96820]	protein_coding	16956	uc009lwq.1 uc009lws.1 uc009lwq.1 --- ---	8	68880491	68907448	1	3098.54	-1.52985	0.308215	-4.96357	6.92109e-07	2.02492e-05
ENSMUSG00000061397	Krt79	keratin 79 [Source:MGI Symbol;Acc:MGI:2385030]	protein_coding	223917	uc007xug.1	15	101929332	101940324	-1	349.848	-2.44693	0.493025	-4.96309	6.93805e-07	2.02661e-05
ENSMUSG00000075042	4930431P03Rik	RIKEN cDNA 4930431P03 gene [Source:MGI Symbol;Acc:MGI:1921145]	processed_transcript		uc029sio.1 uc007tgb.2	14	44955217	44961307	-1	21.6385	-2.26758	0.456974	-4.96216	6.97148e-07	2.03309e-05
ENSMUSG00000052415	Tchh	trichohyalin [Source:MGI Symbol;Acc:MGI:2177944]	protein_coding	99681	uc012cti.1	3	93442330	93449077	1	223.826	1.10643	0.22309	4.95956	7.06548e-07	2.05718e-05
ENSMUSG00000001281	Itgb7	integrin beta 7 [Source:MGI Symbol;Acc:MGI:96616]	protein_coding	16421	uc012aaa.1 ---	15	102215995	102231935	-1	98.847	-1.74094	0.35106	-4.95908	7.0827e-07	2.05726e-05
ENSMUSG00000085316	D330050G23Rik	RIKEN cDNA D330050G23 gene [Source:MGI Symbol;Acc:MGI:2445155]	lincRNA		uc029uec.1 uc008lrg.1 ---	2	116900152	116912791	1	80.4085	1.62866	0.32843	4.95892	7.0885e-07	2.05726e-05
ENSMUSG00000036356	Csgalnact1	chondroitin sulfate N-acetylgalactosaminyltransferase 1 [Source:MGI Symbol;Acc:MGI:2442354]	protein_coding	234356	uc009lwf.3 uc009lwg.3 uc029wtm.1 --- --- --- --- ---	8	68356781	68735146	-1	100.796	-1.92216	0.387828	-4.95621	7.18807e-07	2.08281e-05
ENSMUSG00000005800	Mmp8	matrix metallopeptidase 8 [Source:MGI Symbol;Acc:MGI:1202395]	protein_coding	17394	uc009ocr.2	9	7558456	7568485	1	139.992	-1.76247	0.355697	-4.95498	7.23369e-07	2.09268e-05
ENSMUSG00000028194	Ddah1	dimethylarginine dimethylaminohydrolase 1 [Source:MGI Symbol;Acc:MGI:1916469]	protein_coding	69219	uc008rqr.2 ---	3	145758675	145894277	1	95.5571	-1.66035	0.335341	-4.95123	7.37472e-07	2.12329e-05
ENSMUSG00000002107	Celf2	CUGBP, Elav-like family member 2 [Source:MGI Symbol;Acc:MGI:1338822]	protein_coding	14007	uc008igv.3 uc008igr.3 uc008igu.3 uc012bpa.2 uc008igq.4 uc008igs.3 uc008igv.3 uc008igp.2 uc012bpa.2 uc008igo.2 uc008igq.4 --- uc008igp.2 --- --- --- --- --- --- uc057bmg.1 --- --- --- --- --- uc008igo.2 uc012bpa.2 uc008igv.3	2	6539694	7509563	-1	1227.64	-0.728921	0.147216	-4.95136	7.36957e-07	2.12329e-05
ENSMUSG00000021608	Lpcat1	lysophosphatidylcholine acyltransferase 1 [Source:MGI Symbol;Acc:MGI:2384812]	protein_coding	210992	uc007rdk.1 --- --- --- uc007rdm.1 --- --- ---	13	73467197	73516422	1	21059.6	1.00088	0.202139	4.95145	7.36633e-07	2.12329e-05
ENSMUSG00000043004	Gng2	guanine nucleotide binding protein (G protein), gamma 2 [Source:MGI Symbol;Acc:MGI:102705]	protein_coding	14702	uc007six.1 uc033gol.1 uc007siw.1 uc033gon.1 uc033gom.1 uc033gok.1	14	19872559	19977627	-1	205.495	-1.42797	0.288516	-4.94937	7.4456e-07	2.13811e-05
ENSMUSG00000049001	Ndnf	neuron-derived neurotrophic factor [Source:MGI Symbol;Acc:MGI:1915419]	protein_coding	68169	uc009cei.1 ---	6	65671590	65712326	1	2795.09	-1.60882	0.325063	-4.94925	7.44988e-07	2.13811e-05
ENSMUSG00000027955	Fam198b	family with sequence similarity 198, member B [Source:MGI Symbol;Acc:MGI:1915909]	protein_coding	68659	uc008pny.2 --- --- --- uc008pny.2	3	79884533	79946280	1	230.342	-1.43459	0.290163	-4.94407	7.65074e-07	2.19228e-05
ENSMUSG00000022210	Dhrs4	dehydrogenase/reductase (SDR family) member 4 [Source:MGI Symbol;Acc:MGI:90169]	protein_coding	28200	uc007tym.2	14	55478758	55490338	1	464.292	0.636323	0.128721	4.94343	7.67584e-07	2.19599e-05
ENSMUSG00000025789	St8sia2	ST8 alpha-N-acetyl-neuraminide alpha-2,8-sialyltransferase 2 [Source:MGI Symbol;Acc:MGI:106020]	protein_coding	20450	uc009hwe.2	7	73939119	74013690	-1	15.6725	-2.49375	0.5046	-4.94204	7.73107e-07	2.2083e-05
ENSMUSG00000052504	Epha3	Eph receptor A3 [Source:MGI Symbol;Acc:MGI:99612]	protein_coding	13837	uc007zpy.1	16	63543538	63864158	-1	58.4546	-1.62032	0.328354	-4.93467	8.02882e-07	2.28973e-05
ENSMUSG00000022791	Tnk2	tyrosine kinase, non-receptor, 2 [Source:MGI Symbol;Acc:MGI:1858308]	protein_coding	51789	--- uc012aeo.1 uc007yzc.2 uc012aeo.1 uc012aeo.1 --- --- --- --- --- uc007yzf.3 --- --- --- ---	16	32643874	32683493	1	556.652	0.809076	0.164149	4.92892	8.26835e-07	2.35433e-05
ENSMUSG00000020122	Egfr	epidermal growth factor receptor [Source:MGI Symbol;Acc:MGI:95294]	protein_coding	13649	uc007ibo.1 uc007ibn.1 --- --- ---	11	16752203	16918158	1	116.519	-1.81205	0.367712	-4.9279	8.31183e-07	2.36299e-05
ENSMUSG00000056666	Retsat	retinol saturase (all trans retinol 13,14 reductase) [Source:MGI Symbol;Acc:MGI:1914692]	protein_coding	67442	uc009cix.1 --- --- ---	6	72598475	72608425	1	573.839	0.867701	0.176178	4.92514	8.42982e-07	2.39277e-05
ENSMUSG00000022439	Parvg	parvin, gamma [Source:MGI Symbol;Acc:MGI:2158329]	protein_coding	64099	uc007xbz.2 --- --- --- --- --- uc011zxg.1	15	84324026	84342978	1	178.042	-1.53146	0.31128	-4.91989	8.65914e-07	2.45401e-05
ENSMUSG00000030034	Ino80b	INO80 complex subunit B [Source:MGI Symbol;Acc:MGI:1917270]	protein_coding	70020	uc009cmr.1 --- --- uc009cmr.1	6	83121765	83125431	-1	354.805	0.873185	0.177713	4.91346	8.94842e-07	2.53202e-05
ENSMUSG00000022419	Deptor	DEP domain containing MTOR-interacting protein [Source:MGI Symbol;Acc:MGI:2146322]	protein_coding	97998	uc007vsb.2 uc007vsa.2	15	55112317	55259271	1	1883.83	-0.864829	0.1761	-4.91101	9.06076e-07	2.55981e-05
ENSMUSG00000093577	Gm20632	predicted gene 20632 [Source:MGI Symbol;Acc:MGI:5313079]	antisense_RNA		---	3	96239393	96241819	1	44.0159	1.63482	0.332991	4.90949	9.13132e-07	2.57572e-05
ENSMUSG00000055850	Rnf181	ring finger protein 181 [Source:MGI Symbol;Acc:MGI:1913760]	protein_coding	66510	--- uc009cij.1 uc009cii.1 --- --- uc009cik.1 uc009cii.1 --- uc009cii.1 uc009cii.1 uc009cii.1 --- --- ---	6	72359714	72366956	-1	2307.56	0.673585	0.137211	4.9091	9.14961e-07	2.57686e-05
ENSMUSG00000052087	Rgs14	regulator of G-protein signaling 14 [Source:MGI Symbol;Acc:MGI:1859709]	protein_coding	51791	uc007qqq.2 --- --- ---	13	55369732	55384687	1	29.3965	-1.83812	0.374588	-4.90706	9.24501e-07	2.59564e-05
ENSMUSG00000032554	Trf	transferrin [Source:MGI Symbol;Acc:MGI:98821]	protein_coding	22041	uc009rgj.1 --- --- --- --- --- --- ---	9	103204001	103230444	-1	882.344	1.84962	0.376916	4.90724	9.23656e-07	2.59564e-05
ENSMUSG00000037759	Ptger2	prostaglandin E receptor 2 (subtype EP2) [Source:MGI Symbol;Acc:MGI:97794]	protein_coding	19217	uc007tgd.2	14	44988195	45003820	1	46.7741	-1.88401	0.384152	-4.90434	9.37437e-07	2.62788e-05
ENSMUSG00000095028	Sirpb1b	signal-regulatory protein beta 1B [Source:MGI Symbol;Acc:MGI:3779828]	protein_coding	668101	uc008ora.1 --- uc029ujz.1 uc029uka.1	3	15495751	15575065	-1	56.5291	-1.98189	0.404157	-4.90376	9.40194e-07	2.63153e-05
ENSMUSG00000025006	Sorbs1	sorbin and SH3 domain containing 1 [Source:MGI Symbol;Acc:MGI:700014]	protein_coding	20411	uc008hks.1 uc008hkq.1 uc008hkq.1 uc008hkr.1 uc008hkp.1 --- uc008hkn.1 --- --- --- --- --- --- --- --- uc008hkv.1 --- --- --- --- --- uc008hkm.1 uc008hkn.1 uc008hkp.1 uc008hko.1	19	40294753	40513779	-1	129.782	-1.7967	0.366584	-4.90121	9.52492e-07	2.66182e-05
ENSMUSG00000071176	Arhgef10	Rho guanine nucleotide exchange factor (GEF) 10 [Source:MGI Symbol;Acc:MGI:2444453]	protein_coding	234094	uc009kzg.2 --- uc009kzf.2 uc009kzh.2 uc009kzh.2 --- ---	8	14911663	15001085	1	157.599	-1.35719	0.276966	-4.90021	9.5733e-07	2.67122e-05
ENSMUSG00000064262	Gimap8	GTPase, IMAP family member 8 [Source:MGI Symbol;Acc:MGI:2685303]	protein_coding	243374	uc009bvf.1 uc012elg.1 uc009bvg.1	6	48647234	48660875	1	289.011	-1.41976	0.289931	-4.89689	9.73643e-07	2.70901e-05
ENSMUSG00000024238	Zeb1	zinc finger E-box binding homeobox 1 [Source:MGI Symbol;Acc:MGI:1344313]	protein_coding	21417	uc008dyy.2 --- uc008dyy.2 --- --- --- --- --- --- --- uc008dza.1 ---	18	5591860	5775467	1	390.011	-1.60585	0.327936	-4.89685	9.73872e-07	2.70901e-05
ENSMUSG00000028195	Cyr61	cysteine rich protein 61 [Source:MGI Symbol;Acc:MGI:88613]	protein_coding	16007	uc008rqq.2	3	145646976	145649981	-1	1116.37	-1.36807	0.279569	-4.89348	9.90662e-07	2.75148e-05
ENSMUSG00000028634	Hivep3	human immunodeficiency virus type I enhancer binding protein 3 [Source:MGI Symbol;Acc:MGI:106589]	protein_coding	16656	uc012dkh.1 uc008umy.2 uc008umx.1 uc008umz.1 --- --- uc008una.1 uc008una.1 ---	4	119733784	120138045	1	170.751	-0.870519	0.178022	-4.88996	1.00856e-06	2.79689e-05
ENSMUSG00000041895	Wipi1	WD repeat domain, phosphoinositide interacting 1 [Source:MGI Symbol;Acc:MGI:1261864]	protein_coding	52639	uc007mcq.1 uc007mcr.1 uc007mcs.1 ---	11	109573331	109611967	-1	565.477	0.811854	0.166383	4.87942	1.06399e-06	2.9461e-05
ENSMUSG00000033350	Chst2	carbohydrate sulfotransferase 2 [Source:MGI Symbol;Acc:MGI:1891160]	protein_coding	54371	uc009raz.2	9	95399292	95406722	-1	98.9054	-1.55189	0.318133	-4.87811	1.07106e-06	2.96115e-05
ENSMUSG00000025787	Tgm4	transglutaminase 4 (prostate) [Source:MGI Symbol;Acc:MGI:3027002]	protein_coding	331046	--- uc009sfo.1 --- --- --- --- ---	9	123034726	123067561	1	46.0498	1.57967	0.324015	4.8753	1.08644e-06	2.9945e-05
ENSMUSG00000061414	Cracr2a	calcium release activated channel regulator 2A [Source:MGI Symbol;Acc:MGI:2685919]	protein_coding	381812	--- uc009dwa.1	6	127561338	127674248	1	1099.89	1.2942	0.265452	4.87545	1.08561e-06	2.9945e-05
ENSMUSG00000026469	Xpr1	xenotropic and polytropic retrovirus receptor 1 [Source:MGI Symbol;Acc:MGI:97932]	protein_coding	19775	uc007dbf.1 --- uc007dbh.1 uc056yei.1 --- ---	1	155275701	155417415	-1	891.747	-0.643936	0.132092	-4.87489	1.08869e-06	2.99613e-05
ENSMUSG00000056476	Med12l	mediator complex subunit 12-like [Source:MGI Symbol;Acc:MGI:2139916]	protein_coding	329650	uc008pig.1 uc008pii.2 --- uc008pig.1 uc008pii.2 uc008pii.2	3	59005825	59318682	1	25.7006	-1.68472	0.345978	-4.86944	1.11917e-06	3.07534e-05
ENSMUSG00000039316	Rftn1	raftlin lipid raft linker 1 [Source:MGI Symbol;Acc:MGI:1923688]	protein_coding	76438	uc008cyr.1 ---	17	49992257	50190674	-1	182.709	-1.26842	0.260535	-4.86851	1.12442e-06	3.08041e-05
ENSMUSG00000048776	Pthlh	parathyroid hormone-like peptide [Source:MGI Symbol;Acc:MGI:97800]	protein_coding	19227	uc009esx.3	6	147252101	147264183	-1	110.368	2.54326	0.522385	4.86856	1.12413e-06	3.08041e-05
ENSMUSG00000032179	Bmp5	bone morphogenetic protein 5 [Source:MGI Symbol;Acc:MGI:88181]	protein_coding	12160	uc009qsu.2 ---	9	75775364	75900310	1	822.185	0.789756	0.162236	4.86794	1.12768e-06	3.08467e-05
ENSMUSG00000038534	Osbpl7	oxysterol binding protein-like 7 [Source:MGI Symbol;Acc:MGI:1918490]	protein_coding	71240	uc007ldo.2 --- uc007ldq.1 --- --- uc007ldo.2	11	97050628	97068904	1	406.959	0.95177	0.195547	4.86721	1.13187e-06	3.08678e-05
ENSMUSG00000029636	Wasf3	WAS protein family, member 3 [Source:MGI Symbol;Acc:MGI:2658986]	protein_coding	245880	uc009anf.1	5	146384985	146473615	1	124.229	-1.69814	0.348893	-4.86723	1.13175e-06	3.08678e-05
ENSMUSG00000091387	Gcnt4	glucosaminyl (N-acetyl) transferase 4, core 2 (beta-1,6-N-acetylglucosaminyltransferase) [Source:MGI Symbol;Acc:MGI:2684919]	protein_coding	218476	uc007rno.2	13	96924689	96950906	1	80.6521	2.34018	0.481344	4.86175	1.1635e-06	3.16826e-05
ENSMUSG00000022676	Snai2	snail family zinc finger 2 [Source:MGI Symbol;Acc:MGI:1096393]	protein_coding	20583	uc007yhm.1	16	14705852	14709395	1	44.8123	-1.84461	0.379482	-4.86088	1.16867e-06	3.17754e-05
ENSMUSG00000019088	Dnase1l1	deoxyribonuclease 1-like 1 [Source:MGI Symbol;Acc:MGI:109628]	protein_coding	69537	uc009tof.2 uc012hkr.1 --- --- --- ---	X	74273217	74282337	-1	258.192	-0.848777	0.17463	-4.86044	1.17123e-06	3.17973e-05
ENSMUSG00000042524	Sun2	Sad1 and UNC84 domain containing 2 [Source:MGI Symbol;Acc:MGI:2443011]	protein_coding	223697	--- uc011zwc.2 uc007wui.3 uc007wuh.3 --- --- --- --- ---	15	79724070	79742536	-1	696.878	-0.66152	0.136207	-4.85672	1.19349e-06	3.23529e-05
ENSMUSG00000101517	4732465J04Rik	RIKEN cDNA 4732465J04 gene [Source:MGI Symbol;Acc:MGI:3041208]	lincRNA		uc007gws.1 uc007gwt.1	10	95746077	95797236	1	17.3381	2.12212	0.437169	4.85423	1.20853e-06	3.27117e-05
ENSMUSG00000030263	Lrmp	lymphoid-restricted membrane protein [Source:MGI Symbol;Acc:MGI:108424]	protein_coding	16970	--- uc009eqz.2 --- --- uc009eqy.2 --- uc009eqx.2 uc009eqv.1 --- ---	6	145115653	145174934	1	118.794	-1.28193	0.26419	-4.85229	1.22045e-06	3.29508e-05
ENSMUSG00000015027	Galns	galactosamine (N-acetyl)-6-sulfate sulfatase [Source:MGI Symbol;Acc:MGI:1355303]	protein_coding	50917	uc012gmh.1 uc012gmi.1 uc012gmg.1	8	122578242	122611463	-1	179.28	-1.00186	0.206476	-4.8522	1.22101e-06	3.29508e-05
ENSMUSG00000028649	Macf1	microtubule-actin crosslinking factor 1 [Source:MGI Symbol;Acc:MGI:108559]	protein_coding	11426	uc008upi.2 uc008upj.2 uc008upr.2 uc008upl.2 uc008upl.2 uc008upl.2 uc008upr.2 --- uc008upm.1 uc008upq.1 uc008upq.1 --- uc008upr.2 uc008upl.2 uc008upr.2	4	123349633	123684360	-1	5096.65	-1.05416	0.217397	-4.84901	1.24081e-06	3.34353e-05
ENSMUSG00000004151	Etv1	ets variant 1 [Source:MGI Symbol;Acc:MGI:99254]	protein_coding	14009	uc033gdc.1 --- uc033gdb.1 uc033gdc.1 --- --- uc033gde.1 uc033gde.1 uc033gde.1 --- ---	12	38779380	38870484	1	551.844	1.03972	0.214544	4.84617	1.25866e-06	3.38657e-05
ENSMUSG00000045671	Spred2	sprouty-related, EVH1 domain containing 2 [Source:MGI Symbol;Acc:MGI:2150019]	protein_coding	114716	uc007icr.1 --- uc007icr.1	11	19924375	20024026	1	1006.86	0.496242	0.102501	4.84132	1.28979e-06	3.46519e-05
ENSMUSG00000030125	Lrrc23	leucine rich repeat containing 23 [Source:MGI Symbol;Acc:MGI:1315192]	protein_coding	16977	uc009drv.2 --- --- --- uc009drv.2	6	124769863	124779727	-1	26.5228	-2.40792	0.497622	-4.83885	1.30594e-06	3.50336e-05
ENSMUSG00000086862	Gm13546	predicted gene 13546 [Source:MGI Symbol;Acc:MGI:3649666]	antisense_RNA		uc008jsn.2 ---	2	58164001	58177063	1	22.655	-2.10595	0.435276	-4.83819	1.31027e-06	3.50978e-05
ENSMUSG00000059456	Ptk2b	PTK2 protein tyrosine kinase 2 beta [Source:MGI Symbol;Acc:MGI:104908]	protein_coding	19229	uc007ujz.2 uc011znq.1 uc007ujy.2 --- uc007ujz.2 --- --- uc011znr.1	14	66153257	66281052	-1	623.194	-1.29647	0.268084	-4.83606	1.32438e-06	3.54233e-05
ENSMUSG00000105357	Gm42647	predicted gene 42647 [Source:MGI Symbol;Acc:MGI:5662784]	processed_pseudogene		---	3	149210271	149210729	1	21.7219	-2.06308	0.426694	-4.83503	1.33123e-06	3.5554e-05
ENSMUSG00000043953	Ccrl2	chemokine (C-C motif) receptor-like 2 [Source:MGI Symbol;Acc:MGI:1920904]	protein_coding	54199	uc009rvk.2 uc009rvl.2 uc057aqh.1	9	111054486	111057519	-1	95.2612	-1.59669	0.330314	-4.83386	1.33909e-06	3.57111e-05
ENSMUSG00000022973	Synj1	synaptojanin 1 [Source:MGI Symbol;Acc:MGI:1354961]	protein_coding	104015	uc012aig.1 --- uc007zww.2 --- --- --- --- uc007zwx.2 --- uc007zww.2	16	90936092	91011308	-1	589.114	-0.620613	0.128417	-4.83281	1.34622e-06	3.58484e-05
ENSMUSG00000037138	Aff3	AF4/FMR2 family, member 3 [Source:MGI Symbol;Acc:MGI:106927]	protein_coding	16764	uc007ast.2 --- --- --- --- uc007ast.2	1	38177326	38664955	-1	103.613	-2.23972	0.463549	-4.83167	1.35389e-06	3.59996e-05
ENSMUSG00000072235	Tuba1a	tubulin, alpha 1A [Source:MGI Symbol;Acc:MGI:98869]	protein_coding	22142	uc007xok.1 --- ---	15	98949841	98953551	-1	569.616	-1.49706	0.309951	-4.82999	1.36537e-06	3.62516e-05
ENSMUSG00000037035	Inhbb	inhibin beta-B [Source:MGI Symbol;Acc:MGI:96571]	protein_coding	16324	uc007cir.1	1	119415465	119422248	-1	1296.01	1.13326	0.234684	4.82888	1.37306e-06	3.64022e-05
ENSMUSG00000086390	1810019D21Rik	RIKEN cDNA 1810019D21 gene [Source:MGI Symbol;Acc:MGI:1917021]	processed_transcript		uc029wvk.1 uc029wvl.1 uc009nfh.2	8	106135400	106138525	1	390.306	0.746931	0.154702	4.82819	1.37783e-06	3.64751e-05
ENSMUSG00000037868	Egr2	early growth response 2 [Source:MGI Symbol;Acc:MGI:95296]	protein_coding	13654	uc007flx.1 --- uc007flx.1 --- --- uc007flx.1	10	67535475	67542188	1	205.958	-1.40129	0.290273	-4.82749	1.38263e-06	3.65486e-05
ENSMUSG00000032839	Trpc1	transient receptor potential cation channel, subfamily C, member 1 [Source:MGI Symbol;Acc:MGI:109528]	protein_coding	22063	uc009rbh.2 uc009rbi.2 --- --- --- --- ---	9	95705082	95750375	-1	40.6014	-1.61452	0.334549	-4.82594	1.39341e-06	3.67264e-05
ENSMUSG00000028528	Dnajc6	DnaJ heat shock protein family (Hsp40) member C6 [Source:MGI Symbol;Acc:MGI:1919935]	protein_coding	72685	uc008tvq.2 --- uc008tvs.2 --- --- uc008tvt.1 uc008tvr.2 uc008tvt.1	4	101496648	101642799	1	15.1073	-2.01253	0.417013	-4.82606	1.39258e-06	3.67264e-05
ENSMUSG00000053477	Tcf4	transcription factor 4 [Source:MGI Symbol;Acc:MGI:98506]	protein_coding	21413	uc012ben.1 uc008fnq.1 uc008fnp.1 uc008fnq.1 uc008fnq.1 uc008fns.1 uc008fns.1 uc008fns.1 uc008fns.1 --- uc008fns.1 uc008fnp.1 uc008fnt.1 uc008fnq.1 --- uc008fnp.1 uc008fnt.1 uc008fns.1 uc008fnp.1 uc008fnq.1 --- uc008fnp.1 --- uc008fnt.1 uc008fns.1 --- ---	18	69343356	69689079	1	1212.4	-0.883363	0.183187	-4.82218	1.41996e-06	3.72845e-05
ENSMUSG00000054676	1600014C10Rik	RIKEN cDNA 1600014C10 gene [Source:MGI Symbol;Acc:MGI:1919494]	protein_coding	72244	uc009gks.1 --- uc009gks.1 uc009gkt.1 --- uc009gkt.1 uc009gks.1 uc009gkt.1 uc009gkt.1 uc009gks.1	7	38183217	38197568	1	439.483	-0.825613	0.171225	-4.8218	1.42272e-06	3.72845e-05
ENSMUSG00000026077	Npas2	neuronal PAS domain protein 2 [Source:MGI Symbol;Acc:MGI:109232]	protein_coding	18143	--- uc007atd.2 ---	1	39193731	39363236	1	30.7319	1.43978	0.298599	4.82178	1.42284e-06	3.72845e-05
ENSMUSG00000051224	Tceanc	transcription elongation factor A (SII) N-terminal and central domain containing [Source:MGI Symbol;Acc:MGI:2685236]	protein_coding	245695	uc009uwv.1 uc033jvn.1	X	166499812	166518567	-1	336.306	2.28231	0.473252	4.82261	1.41693e-06	3.72845e-05
ENSMUSG00000028373	Astn2	astrotactin 2 [Source:MGI Symbol;Acc:MGI:1889277]	protein_coding	56079	uc008thn.1 uc008tho.1	4	65380803	66404611	-1	57.3885	-1.81574	0.376648	-4.82079	1.42989e-06	3.74152e-05
ENSMUSG00000030324	Rho	rhodopsin [Source:MGI Symbol;Acc:MGI:97914]	protein_coding	212541	uc009djk.1 --- uc009djk.1 --- --- --- ---	6	115931748	115940036	1	6.89765	2.50048	0.518811	4.81964	1.43816e-06	3.75771e-05
ENSMUSG00000041445	Mmrn2	multimerin 2 [Source:MGI Symbol;Acc:MGI:2385618]	protein_coding	105450	uc007tav.1	14	34375504	34404287	1	257.932	-1.1992	0.248991	-4.81623	1.46295e-06	3.81697e-05
ENSMUSG00000039217	Il18	interleukin 18 [Source:MGI Symbol;Acc:MGI:107936]	protein_coding	16173	uc009pjr.3 uc009pju.1 uc009pju.1 uc009pju.1	9	50554827	50581840	1	610.161	-1.62771	0.338093	-4.81437	1.47665e-06	3.84716e-05
ENSMUSG00000063714	Sp3os	trans-acting transcription factor 3, opposite strand [Source:MGI Symbol;Acc:MGI:1914936]	antisense_RNA		uc008kce.2 ---	2	72979424	72988677	1	48.968	1.24797	0.259234	4.81406	1.47891e-06	3.8475e-05
ENSMUSG00000031434	Morc4	microrchidia 4 [Source:MGI Symbol;Acc:MGI:1922996]	protein_coding	75746	uc009uko.2 uc009ukn.2 uc009ukn.2 --- --- --- --- --- --- ---	X	139821632	139871677	-1	248.967	1.30362	0.270828	4.81346	1.48336e-06	3.84802e-05
ENSMUSG00000031351	Zfp185	zinc finger protein 185 [Source:MGI Symbol;Acc:MGI:108095]	protein_coding	22673	uc009tkx.2 --- uc009tkw.2	X	72987339	73031543	1	187.69	1.02689	0.213335	4.81353	1.48289e-06	3.84802e-05
ENSMUSG00000021823	Vcl	vinculin [Source:MGI Symbol;Acc:MGI:98927]	protein_coding	22330	--- uc007skz.1 ---	14	20929398	21033676	1	1167.04	-0.833054	0.17312	-4.812	1.49426e-06	3.87073e-05
ENSMUSG00000006281	Tep1	telomerase associated protein 1 [Source:MGI Symbol;Acc:MGI:109573]	protein_coding	21745	uc007tlt.1	14	50824062	50870560	-1	426.551	-0.564376	0.117345	-4.80955	1.51273e-06	3.91297e-05
ENSMUSG00000031871	Cdh5	cadherin 5 [Source:MGI Symbol;Acc:MGI:105057]	protein_coding	12562	uc009mzx.2 ---	8	104101625	104144511	1	2102.84	-1.68757	0.35093	-4.80884	1.51808e-06	3.9212e-05
ENSMUSG00000028645	Slc2a1	solute carrier family 2 (facilitated glucose transporter), member 1 [Source:MGI Symbol;Acc:MGI:95755]	protein_coding	20525	uc008ule.2 --- --- --- uc008ule.2	4	119108711	119137983	1	304.871	1.11671	0.232255	4.80812	1.52358e-06	3.92978e-05
ENSMUSG00000023845	Lnpep	leucyl/cystinyl aminopeptidase [Source:MGI Symbol;Acc:MGI:2387123]	protein_coding	240028	uc008apk.1	17	17527723	17624489	-1	1001.5	-0.720563	0.149954	-4.80522	1.54583e-06	3.9815e-05
ENSMUSG00000066842	Hmcn1	hemicentin 1 [Source:MGI Symbol;Acc:MGI:2685047]	protein_coding	545370	uc007cyj.1 --- --- --- ---	1	150562524	150993435	-1	218.511	-1.8248	0.37986	-4.80387	1.55625e-06	4.00264e-05
ENSMUSG00000030587	2200002D01Rik	RIKEN cDNA 2200002D01 gene [Source:MGI Symbol;Acc:MGI:1919525]	protein_coding	72275	uc009gbj.2 ---	7	29246561	29248466	-1	337.958	1.35628	0.282606	4.79919	1.59307e-06	4.09152e-05
ENSMUSG00000034382	AI661453	expressed sequence AI661453 [Source:MGI Symbol;Acc:MGI:2146908]	protein_coding	224833	uc008cvg.2	17	47436615	47470638	1	518.571	0.765044	0.159472	4.79737	1.60764e-06	4.12309e-05
ENSMUSG00000062593	Lilrb4a	leukocyte immunoglobulin-like receptor, subfamily B, member 4A [Source:MGI Symbol;Acc:MGI:102701]	protein_coding		uc007fas.2 uc011xdq.2	10	51480612	51496613	1	679.115	-1.3901	0.289816	-4.79649	1.61472e-06	4.13538e-05
ENSMUSG00000016194	Hsd11b1	hydroxysteroid 11-beta dehydrogenase 1 [Source:MGI Symbol;Acc:MGI:103562]	protein_coding	15483	uc007eeg.1 uc007eef.1 uc007eeh.1 uc007eeg.1 --- --- ---	1	193221634	193264075	-1	412.733	-1.55634	0.324511	-4.79594	1.61911e-06	4.14075e-05
ENSMUSG00000043832	Clec4a3	C-type lectin domain family 4, member a3 [Source:MGI Symbol;Acc:MGI:1920399]	protein_coding	73149	uc009dpw.2 uc009dpv.2 uc009dpw.2	6	122952515	122969875	1	140.303	-1.59975	0.333634	-4.79491	1.6275e-06	4.15046e-05
ENSMUSG00000029863	Casp2	caspase 2 [Source:MGI Symbol;Acc:MGI:97295]	protein_coding	12366	uc009bqq.2 --- uc009bqq.2 --- --- --- --- --- --- ---	6	42264985	42282508	1	797.053	0.962377	0.200705	4.79498	1.62692e-06	4.15046e-05
ENSMUSG00000046413	Irx3os	iroquois homeobox 3, opposite strand [Source:MGI Symbol;Acc:MGI:2441953]	antisense_RNA		---	8	91800415	91807539	1	129.954	1.14861	0.239776	4.79034	1.66502e-06	4.24018e-05
ENSMUSG00000021068	Nin	ninein [Source:MGI Symbol;Acc:MGI:105108]	protein_coding	18080	uc007ntf.1 --- uc007ntg.2 uc007ntg.2 uc011yng.2 uc007ntg.2 --- --- --- uc007ntj.2 --- --- uc007ntk.1 --- uc007ntf.1 uc007ntg.2 uc011ynh.2	12	70011435	70113717	-1	554.303	-0.871394	0.182155	-4.78381	1.72006e-06	4.37418e-05
ENSMUSG00000032046	Abhd12	abhydrolase domain containing 12 [Source:MGI Symbol;Acc:MGI:1923442]	protein_coding	76192	uc008mup.2 uc008muo.2 uc008muo.2 uc008muq.1 uc008mup.2 --- ---	2	150832493	150904741	-1	735.635	-1.01715	0.212685	-4.78242	1.73194e-06	4.39819e-05
ENSMUSG00000060036	Rpl3	ribosomal protein L3 [Source:MGI Symbol;Acc:MGI:1351605]	protein_coding	27367	--- uc007wvb.2 --- --- ---	15	80077794	80091868	-1	6753.56	0.601219	0.125744	4.78128	1.7418e-06	4.41704e-05
ENSMUSG00000099470	Gm29340	predicted gene 29340 [Source:MGI Symbol;Acc:MGI:5580046]	lincRNA		---	2	116972575	116976428	-1	27.0761	1.7544	0.367051	4.77971	1.75552e-06	4.4456e-05
ENSMUSG00000033022	Cdo1	cysteine dioxygenase 1, cytosolic [Source:MGI Symbol;Acc:MGI:105925]	protein_coding	12583	uc008evt.1	18	46713205	46728342	-1	349.028	-1.88588	0.394693	-4.77809	1.76968e-06	4.47518e-05
ENSMUSG00000021838	Samd4	sterile alpha motif domain containing 4 [Source:MGI Symbol;Acc:MGI:1921730]	protein_coding	74480	uc007thn.2 uc007tho.2 --- uc007thq.2 uc007thr.2 --- --- uc007tho.2	14	46882854	47105817	1	365.598	-1.34228	0.281045	-4.77604	1.78783e-06	4.51477e-05
ENSMUSG00000034714	Ttyh2	tweety family member 2 [Source:MGI Symbol;Acc:MGI:2157091]	protein_coding	117160	uc007mfm.1 ---	11	114675431	114720977	1	146.158	-1.40769	0.29488	-4.77378	1.80797e-06	4.55926e-05
ENSMUSG00000039153	Runx2	runt related transcription factor 2 [Source:MGI Symbol;Acc:MGI:99829]	protein_coding	12393	--- uc008cpz.3 uc012aty.2 uc008cqa.3 uc008cpz.3 uc008cqa.3 uc008cqi.3 --- uc008cpy.3 --- --- --- uc008cqb.3	17	44495987	44814797	-1	153.221	-1.28117	0.268397	-4.77341	1.81131e-06	4.56131e-05
ENSMUSG00000036617	Etl4	enhancer trap locus 4 [Source:MGI Symbol;Acc:MGI:95454]	protein_coding	208618	uc008imk.1 --- --- uc008imn.1 uc008imo.1 uc012brk.1 --- uc008imq.1 --- --- --- --- --- --- uc008imt.1 uc008imt.1 uc008imq.1 --- --- uc008imm.1	2	19909780	20810713	1	1754.01	0.59176	0.124071	4.76952	1.84668e-06	4.64391e-05
ENSMUSG00000038712	Mindy1	MINDY lysine 48 deubiquitinase 1 [Source:MGI Symbol;Acc:MGI:1922257]	protein_coding	75007	--- uc008qja.1 uc008qjd.2 uc008qje.2 --- --- --- --- --- uc008qjd.2	3	95281345	95296166	1	886.553	0.625244	0.13129	4.7623	1.91397e-06	4.80646e-05
ENSMUSG00000058818	Pirb	paired Ig-like receptor B [Source:MGI Symbol;Acc:MGI:894311]	protein_coding	18733	uc009ewb.2 --- --- --- ---	7	3711409	3720391	-1	221.216	-1.50103	0.315258	-4.76128	1.9237e-06	4.82419e-05
ENSMUSG00000044456	Rin3	Ras and Rab interactor 3 [Source:MGI Symbol;Acc:MGI:2385708]	protein_coding	217835	uc007ouc.2 --- uc007oub.1 uc007oud.2 --- --- ---	12	102283048	102390855	1	490.645	-1.29779	0.272659	-4.75975	1.93833e-06	4.85414e-05
ENSMUSG00000041577	Prelp	proline arginine-rich end leucine-rich repeat [Source:MGI Symbol;Acc:MGI:2151110]	protein_coding	116847	uc007crc.3 ---	1	133910304	133921414	-1	968.597	-1.50256	0.315836	-4.75741	1.96089e-06	4.90385e-05
ENSMUSG00000028701	Lurap1	leucine rich adaptor protein 1 [Source:MGI Symbol;Acc:MGI:1915325]	protein_coding	68075	uc008ugg.2 ---	4	116132406	116151338	-1	234.445	0.955002	0.200777	4.75653	1.96952e-06	4.91862e-05
ENSMUSG00000068551	Zfp467	zinc finger protein 467 [Source:MGI Symbol;Acc:MGI:1916160]	protein_coding	68910	uc009bue.1 --- uc009bug.1 uc009buf.1 uc009buh.1 uc009buh.1 uc009buh.1 --- ---	6	48427697	48445825	-1	405.478	0.858696	0.180623	4.75407	1.99363e-06	4.95149e-05
ENSMUSG00000050777	Tmem37	transmembrane protein 37 [Source:MGI Symbol;Acc:MGI:2157899]	protein_coding	170706	uc007cjd.1	1	120067377	120074074	-1	471.434	0.934611	0.19659	4.75412	1.99312e-06	4.95149e-05
ENSMUSG00000033386	Frrs1	ferric-chelate reductase 1 [Source:MGI Symbol;Acc:MGI:108076]	protein_coding	20321	uc008rcv.2 --- uc008rcv.2 uc012cwv.1 --- --- ---	3	116859464	116908177	1	226.053	-1.35652	0.285298	-4.75475	1.98692e-06	4.95149e-05
ENSMUSG00000024772	Ehd1	EH-domain containing 1 [Source:MGI Symbol;Acc:MGI:1341878]	protein_coding	13660	uc008ghz.1 --- --- ---	19	6276725	6300096	1	691.818	-0.946639	0.199116	-4.75421	1.9922e-06	4.95149e-05
ENSMUSG00000069763	Tmem100	transmembrane protein 100 [Source:MGI Symbol;Acc:MGI:1915138]	protein_coding	67888	uc007kwm.1	11	90030348	90036508	1	826.384	-2.36368	0.497422	-4.75187	2.01547e-06	4.99887e-05
ENSMUSG00000058571	Gpc6	glypican 6 [Source:MGI Symbol;Acc:MGI:1346322]	protein_coding	23888	uc007uyk.2 --- uc007uyl.2 uc007uyl.2	14	116925297	117979529	1	175.182	2.39103	0.503246	4.75121	2.02207e-06	5.00837e-05
ENSMUSG00000042305	Tmem183a	transmembrane protein 183A [Source:MGI Symbol;Acc:MGI:1914729]	protein_coding	57439	uc007crq.1 --- --- uc007crs.1	1	134346097	134361979	-1	1037.21	0.524035	0.110302	4.75091	2.02504e-06	5.00885e-05
ENSMUSG00000074677	Sirpb1c	signal-regulatory protein beta 1C [Source:MGI Symbol;Acc:MGI:3807521]	protein_coding	100038947	uc029ukb.1 uc008ord.4 uc008ore.4 uc008ord.4 uc029ukd.1 uc029uke.1 --- ---	3	15795145	15848528	-1	119.424	-1.5293	0.321949	-4.75014	2.0328e-06	5.02118e-05
ENSMUSG00000101872	Gm29237	predicted gene 29237 [Source:MGI Symbol;Acc:MGI:5579943]	antisense_RNA		---	11	30106394	30108120	1	107.305	-1.43394	0.301998	-4.74816	2.05273e-06	5.0635e-05
ENSMUSG00000054723	Vmac	vimentin-type intermediate filament associated coiled-coil protein [Source:MGI Symbol;Acc:MGI:2146912]	protein_coding	106639	uc008dcy.2 uc008dcx.2	17	56713932	56717699	-1	237.779	1.0463	0.220552	4.74402	2.09517e-06	5.16115e-05
ENSMUSG00000030748	Il4ra	interleukin 4 receptor, alpha [Source:MGI Symbol;Acc:MGI:105367]	protein_coding	16190	uc009jqc.1 --- --- uc009jqb.1 uc009jqc.1	7	125552120	125579474	1	1885.83	0.860145	0.181338	4.74332	2.10242e-06	5.17196e-05
ENSMUSG00000000530	Acvrl1	activin A receptor, type II-like 1 [Source:MGI Symbol;Acc:MGI:1338946]	protein_coding	11482	uc007xsm.2 --- --- uc007xsn.2 uc007xsp.2 uc007xsq.2 uc007xso.2 --- uc007xsm.2 --- ---	15	101128522	101145336	1	1067.08	-1.77882	0.375227	-4.74066	2.13023e-06	5.23001e-05
ENSMUSG00000034342	Cbl	Casitas B-lineage lymphoma [Source:MGI Symbol;Acc:MGI:88279]	protein_coding	12402	uc009pce.1 --- uc012grt.1 uc012grs.1 --- --- --- --- --- ---	9	44142976	44234049	-1	794.721	-0.5616	0.118468	-4.74051	2.13181e-06	5.23001e-05
ENSMUSG00000042812	Foxf1	forkhead box F1 [Source:MGI Symbol;Acc:MGI:1347470]	protein_coding	15227	uc009nrn.2	8	121084386	121088144	1	404.174	-1.97454	0.416606	-4.7396	2.14143e-06	5.24651e-05
ENSMUSG00000004264	Phb2	prohibitin 2 [Source:MGI Symbol;Acc:MGI:102520]	protein_coding	12034	--- uc033iur.1 --- --- uc033iur.1 --- ---	6	124712336	124716950	1	1047.04	0.61466	0.129719	4.7384	2.15413e-06	5.27048e-05
ENSMUSG00000045092	S1pr1	sphingosine-1-phosphate receptor 1 [Source:MGI Symbol;Acc:MGI:1096355]	protein_coding	13609	uc008rbo.2	3	115710433	115715072	-1	868.884	-1.72455	0.364063	-4.73696	2.16948e-06	5.30087e-05
ENSMUSG00000030707	Coro1a	coronin, actin binding protein 1A [Source:MGI Symbol;Acc:MGI:1345961]	protein_coding	12721	uc009jsk.2 uc009jsl.2 uc009jsk.2 uc009jsl.2 --- --- --- uc009jsk.2 uc009jsl.2 --- uc009jsl.2 --- --- ---	7	126699773	126707787	-1	344.676	-1.19625	0.252695	-4.73397	2.20165e-06	5.36909e-05
ENSMUSG00000030203	Dusp16	dual specificity phosphatase 16 [Source:MGI Symbol;Acc:MGI:1917936]	protein_coding	70686	uc009eko.2 uc009ekp.2 uc009ekp.2 --- --- --- uc009eks.1	6	134715468	134792625	-1	1236.51	0.781381	0.165064	4.73382	2.20335e-06	5.36909e-05
ENSMUSG00000033967	Rnf225	ring finger protein 225 [Source:MGI Symbol;Acc:MGI:1924198]	protein_coding	381845	uc009feq.1	7	12927416	12931072	1	67.0201	1.47658	0.312143	4.73046	2.24008e-06	5.45126e-05
ENSMUSG00000067586	S1pr3	sphingosine-1-phosphate receptor 3 [Source:MGI Symbol;Acc:MGI:1339365]	protein_coding	13610	uc007qmf.2	13	51408639	51422797	1	101.86	-1.65198	0.349289	-4.72955	2.25019e-06	5.4685e-05
ENSMUSG00000002204	Napsa	napsin A aspartic peptidase [Source:MGI Symbol;Acc:MGI:109365]	protein_coding	16541	uc009gqf.1 --- --- --- ---	7	44572380	44586862	1	3190.17	-1.45211	0.307124	-4.72808	2.26658e-06	5.50094e-05
ENSMUSG00000039990	Edrf1	erythroid differentiation regulatory factor 1 [Source:MGI Symbol;Acc:MGI:1919831]	protein_coding	214764	uc009kdc.2 --- --- --- --- ---	7	133637543	133672971	1	685.738	0.706571	0.149456	4.72763	2.27156e-06	5.50564e-05
ENSMUSG00000006586	Runx1t1	runt-related transcription factor 1; translocated to, 1 (cyclin D-related) [Source:MGI Symbol;Acc:MGI:104793]	protein_coding	12395	uc008sau.3 --- uc008saw.3 uc008sax.3 --- uc008saw.3	4	13743436	13893649	1	28.7892	-1.69868	0.359343	-4.72717	2.27669e-06	5.51069e-05
ENSMUSG00000078607	1810010H24Rik	RIKEN cDNA 1810010H24 gene [Source:MGI Symbol;Acc:MGI:1916316]	protein_coding	69066	--- uc007mab.2	11	107025681	107030443	1	517.923	1.23287	0.260835	4.72665	2.28252e-06	5.51742e-05
ENSMUSG00000004207	Psap	prosaposin [Source:MGI Symbol;Acc:MGI:97783]	protein_coding	19156	uc033fpi.1 uc007feq.1 uc033fpj.1 uc033fpi.1 uc033fpi.1	10	60277627	60302597	1	12910.6	-0.958654	0.202927	-4.72413	2.31103e-06	5.57886e-05
ENSMUSG00000018169	Mfng	MFNG O-fucosylpeptide 3-beta-N-acetylglucosaminyltransferase [Source:MGI Symbol;Acc:MGI:1095404]	protein_coding	17305	uc007wri.1 --- --- ---	15	78755882	78773475	-1	64.6724	-1.40076	0.296655	-4.72185	2.33704e-06	5.63413e-05
ENSMUSG00000000532	Acvr1b	activin A receptor, type 1B [Source:MGI Symbol;Acc:MGI:1338944]	protein_coding	11479	uc007xsr.1	15	101174067	101213679	1	924.83	0.607848	0.128878	4.71647	2.3997e-06	5.7775e-05
ENSMUSG00000027698	Nceh1	neutral cholesterol ester hydrolase 1 [Source:MGI Symbol;Acc:MGI:2443191]	protein_coding	320024	uc008otl.1 --- --- uc029ukj.1 ---	3	27182965	27284608	1	1262.1	-1.26585	0.268416	-4.716	2.4053e-06	5.78327e-05
ENSMUSG00000017760	Ctsa	cathepsin A [Source:MGI Symbol;Acc:MGI:97748]	protein_coding	19025	uc008nwm.2 --- uc008nwm.2 --- --- --- --- uc033hrk.1 --- --- --- --- --- --- --- --- uc033hrk.1	2	164832873	164841032	1	2058.51	-0.674607	0.143065	-4.7154	2.41234e-06	5.7925e-05
ENSMUSG00000054843	Atrnl1	attractin like 1 [Source:MGI Symbol;Acc:MGI:2147749]	protein_coding	226255	uc008iai.2	19	57611034	58133338	1	899.043	-0.675747	0.143504	-4.7089	2.49055e-06	5.97238e-05
ENSMUSG00000050310	Rictor	RPTOR independent companion of MTOR, complex 2 [Source:MGI Symbol;Acc:MGI:1926007]	protein_coding	78757	uc007vdr.2	15	6708381	6800398	1	1639.26	0.6385	0.135749	4.70352	2.5571e-06	6.12383e-05
ENSMUSG00000042286	Stab1	stabilin 1 [Source:MGI Symbol;Acc:MGI:2178742]	protein_coding	192187	--- uc007swv.1 --- --- --- --- --- --- --- --- ---	14	31139013	31168641	-1	284.8	-1.39605	0.296842	-4.703	2.56364e-06	6.13136e-05
ENSMUSG00000033777	Tlr13	toll-like receptor 13 [Source:MGI Symbol;Acc:MGI:3045213]	protein_coding	279572	uc009ubn.1 ---	X	106143204	106160493	1	204.584	-1.53001	0.325598	-4.69908	2.61336e-06	6.24203e-05
ENSMUSG00000024256	Adcyap1	adenylate cyclase activating polypeptide 1 [Source:MGI Symbol;Acc:MGI:105094]	protein_coding	11516	uc008dwj.2	17	93199422	93205485	1	16.2626	-2.41077	0.513103	-4.69842	2.62183e-06	6.25399e-05
ENSMUSG00000009281	Rarres2	retinoic acid receptor responder (tazarotene induced) 2 [Source:MGI Symbol;Acc:MGI:1918910]	protein_coding	71660	--- uc009but.1 uc009but.1 uc009but.1 uc009but.1	6	48569696	48572789	-1	147.58	-1.79398	0.381861	-4.69799	2.62732e-06	6.25884e-05
ENSMUSG00000045394	Epcam	epithelial cell adhesion molecule [Source:MGI Symbol;Acc:MGI:106653]	protein_coding	17075	uc008duy.1	17	87635979	87651106	1	4071.3	0.868906	0.18503	4.69602	2.65277e-06	6.31114e-05
ENSMUSG00000028475	Spaar	small regulatory polypeptide of amino acid response [Source:MGI Symbol;Acc:MGI:1918656]	protein_coding	71406	---	4	43730034	43759462	1	190.851	1.42261	0.303039	4.69448	2.67279e-06	6.35043e-05
ENSMUSG00000059316	Slc27a4	solute carrier family 27 (fatty acid transporter), member 4 [Source:MGI Symbol;Acc:MGI:1347347]	protein_coding	26569	uc008jaf.1 ---	2	29802634	29817522	1	529.818	0.764708	0.162949	4.69292	2.69327e-06	6.3823e-05
ENSMUSG00000020154	Ptprb	protein tyrosine phosphatase, receptor type, B [Source:MGI Symbol;Acc:MGI:97809]	protein_coding	19263	--- uc007hbv.2 uc007hbv.2	10	116275523	116389535	1	2802.86	-1.76405	0.375879	-4.69315	2.69034e-06	6.3823e-05
ENSMUSG00000029231	Pdgfra	platelet derived growth factor receptor, alpha polypeptide [Source:MGI Symbol;Acc:MGI:97530]	protein_coding	18595	uc008xub.1 uc008xuc.1 uc008xua.1 uc008xud.1 --- --- uc008xue.1 --- uc008xuf.3	5	75152292	75198215	1	1111.02	-1.45555	0.310182	-4.69257	2.69794e-06	6.385e-05
ENSMUSG00000032377	Plscr4	phospholipid scramblase 4 [Source:MGI Symbol;Acc:MGI:2143267]	protein_coding	235527	uc009ras.1 ---	9	92457373	92492456	1	193.307	-1.46635	0.312617	-4.69055	2.72474e-06	6.44e-05
ENSMUSG00000057863	Rpl36	ribosomal protein L36 [Source:MGI Symbol;Acc:MGI:1860603]	protein_coding	54217	uc008dcn.2	17	56613395	56614243	1	1389.41	0.608189	0.129814	4.68509	2.79842e-06	6.60552e-05
ENSMUSG00000074802	Gas2l3	growth arrest-specific 2 like 3 [Source:MGI Symbol;Acc:MGI:1918780]	protein_coding	237436	uc007gse.1 uc007gsd.1 uc033fru.1 uc007gse.1 uc007gsd.1 --- --- --- --- uc007gse.1	10	89408823	89443967	-1	101.311	-1.18469	0.252899	-4.68444	2.80721e-06	6.61762e-05
ENSMUSG00000002885	Adgre5	adhesion G protein-coupled receptor E5 [Source:MGI Symbol;Acc:MGI:1347095]	protein_coding	26364	uc009mle.2 uc009mld.2 uc009mlc.2 uc012ggt.1 --- --- --- ---	8	83723251	83741326	-1	889.309	-1.62308	0.346684	-4.68171	2.84491e-06	6.69775e-05
ENSMUSG00000038780	Smurf1	SMAD specific E3 ubiquitin protein ligase 1 [Source:MGI Symbol;Acc:MGI:1923038]	protein_coding	75788	--- uc009alw.1 uc009alv.1 uc009alv.1 ---	5	144876495	144965847	-1	1647.1	1.01676	0.217224	4.68069	2.85916e-06	6.72255e-05
ENSMUSG00000040253	Gbp7	guanylate binding protein 7 [Source:MGI Symbol;Acc:MGI:2444421]	protein_coding	229900	uc008ros.2 uc008rot.2	3	142530342	142550149	1	770.294	-1.56081	0.333539	-4.67955	2.875e-06	6.73962e-05
ENSMUSG00000021108	Prkch	protein kinase C, eta [Source:MGI Symbol;Acc:MGI:97600]	protein_coding	18755	--- uc007nwn.2 --- ---	12	73584796	73778185	1	477.473	-1.2038	0.257257	-4.67937	2.8776e-06	6.73962e-05
ENSMUSG00000074030	Exoc8	exocyst complex component 8 [Source:MGI Symbol;Acc:MGI:2142527]	protein_coding	102058	uc009nxw.1	8	124893108	124897705	-1	670.37	0.603497	0.128966	4.67952	2.87548e-06	6.73962e-05
ENSMUSG00000062991	Nrg1	neuregulin 1 [Source:MGI Symbol;Acc:MGI:96083]	protein_coding	211323	uc009ljp.1 uc009ljo.1 uc009ljp.1 uc009ljp.1 --- uc009ljp.1 uc009ljq.1 --- --- --- --- --- --- ---	8	31814551	32884029	-1	54.9435	-2.06874	0.442128	-4.67905	2.88209e-06	6.7414e-05
ENSMUSG00000004637	Wwox	WW domain-containing oxidoreductase [Source:MGI Symbol;Acc:MGI:1931237]	protein_coding	80707	uc009nod.2 --- uc009noc.2 --- --- --- ---	8	114439655	115352708	1	304.743	0.797589	0.170519	4.67742	2.90501e-06	6.78624e-05
ENSMUSG00000039238	Zfp750	zinc finger protein 750 [Source:MGI Symbol;Acc:MGI:2442210]	protein_coding	319530	uc007mvz.2	11	121510978	121519333	-1	25.2271	2.19007	0.46841	4.67555	2.93174e-06	6.83984e-05
ENSMUSG00000102577	Gm37969	predicted gene, 37969 [Source:MGI Symbol;Acc:MGI:5611197]	TEC		---	6	72635147	72638555	-1	34.3132	1.63012	0.348675	4.67518	2.93703e-06	6.84335e-05
ENSMUSG00000038838	Vars2	valyl-tRNA synthetase 2, mitochondrial [Source:MGI Symbol;Acc:MGI:1916165]	protein_coding	68915	uc012arq.1 uc012arp.1 uc008cie.2 --- --- --- --- --- --- --- --- ---	17	35655634	35667592	-1	628.469	0.956256	0.20471	4.67127	2.99343e-06	6.9658e-05
ENSMUSG00000006386	Tek	endothelial-specific receptor tyrosine kinase [Source:MGI Symbol;Acc:MGI:98664]	protein_coding	21687	uc012dhc.2 uc008tsj.2 uc008tsj.2 uc008tsk.2 ---	4	94739289	94874976	1	902.698	-1.76957	0.378949	-4.66969	3.0165e-06	7.01045e-05
ENSMUSG00000034738	Nostrin	nitric oxide synthase trafficker [Source:MGI Symbol;Acc:MGI:3606242]	protein_coding	329416	uc008jxt.2 ---	2	69135800	69189330	1	225.533	-1.47462	0.315945	-4.66734	3.05127e-06	7.07309e-05
ENSMUSG00000024472	Dcp2	decapping mRNA 2 [Source:MGI Symbol;Acc:MGI:1917890]	protein_coding	70640	--- uc008eux.2	18	44380502	44424969	1	647.222	-0.820651	0.17582	-4.66756	3.04792e-06	7.07309e-05
ENSMUSG00000031523	Dlc1	deleted in liver cancer 1 [Source:MGI Symbol;Acc:MGI:1354949]	protein_coding	50768	uc009llq.2 uc009llr.2 uc012gcj.2 --- --- --- --- uc009llv.2 ---	8	36567751	36953143	-1	1696.72	-0.720003	0.154324	-4.66554	3.07811e-06	7.12617e-05
ENSMUSG00000038119	Cdon	cell adhesion molecule-related/down-regulated by oncogenes [Source:MGI Symbol;Acc:MGI:1926387]	protein_coding	57810	uc009otd.1 --- uc009ote.2 --- --- uc009ote.2	9	35421128	35507652	1	117.78	-1.39205	0.298592	-4.66203	3.13098e-06	7.2393e-05
ENSMUSG00000006800	Sulf2	sulfatase 2 [Source:MGI Symbol;Acc:MGI:1919293]	protein_coding	72043	uc008nyl.2 --- --- uc008nyk.2 --- --- ---	2	166073089	166155663	-1	668.145	-0.983567	0.211006	-4.66133	3.14169e-06	7.25234e-05
ENSMUSG00000087461	C230014O12Rik	RIKEN cDNA C230014O12 gene [Source:MGI Symbol;Acc:MGI:3045377]	lincRNA		uc008jig.2 ---	2	34018289	34107735	-1	85.3761	1.44942	0.310958	4.66114	3.14465e-06	7.25234e-05
ENSMUSG00000043943	Naalad2	N-acetylated alpha-linked acidic dipeptidase 2 [Source:MGI Symbol;Acc:MGI:1919810]	protein_coding	72560	uc009ogp.1 uc009ogo.1 uc009ogp.1 --- --- --- --- ---	9	18321951	18402995	-1	34.2888	-2.05068	0.44012	-4.65936	3.17191e-06	7.30468e-05
ENSMUSG00000009418	Nav1	neuron navigator 1 [Source:MGI Symbol;Acc:MGI:2183683]	protein_coding	215690	uc033fll.1 uc007ctj.2 --- --- --- --- --- uc007ctg.2	1	135434580	135607295	-1	307.398	-1.05691	0.226847	-4.65913	3.17542e-06	7.30468e-05
ENSMUSG00000003309	Ap1m2	adaptor protein complex AP-1, mu 2 subunit [Source:MGI Symbol;Acc:MGI:1336974]	protein_coding	11768	uc009oky.2 uc009okx.2 --- uc009okx.2	9	21294275	21312337	-1	459.541	0.628576	0.135092	4.65294	3.27234e-06	7.51807e-05
ENSMUSG00000039145	Camk1d	calcium/calmodulin-dependent protein kinase ID [Source:MGI Symbol;Acc:MGI:2442190]	protein_coding	227541	uc008ifp.2 uc056zje.1 --- ---	2	5293457	5714515	-1	182.398	-1.44192	0.310032	-4.65087	3.30538e-06	7.58434e-05
ENSMUSG00000056267	Cep70	centrosomal protein 70 [Source:MGI Symbol;Acc:MGI:1915371]	protein_coding	68121	uc009rdw.1 uc009rdz.1 --- uc009rdx.1 uc009rdy.1 uc009rdx.1 --- --- ---	9	99243367	99300404	1	482.021	1.22822	0.264099	4.6506	3.30973e-06	7.58469e-05
ENSMUSG00000024678	Ms4a4d	membrane-spanning 4-domains, subfamily A, member 4D [Source:MGI Symbol;Acc:MGI:1913857]	protein_coding	66607	uc008gsl.1	19	11536801	11558467	1	135.462	-1.65671	0.356674	-4.64487	3.40283e-06	7.78816e-05
ENSMUSG00000039410	Prdm16	PR domain containing 16 [Source:MGI Symbol;Acc:MGI:1917923]	protein_coding	70673	uc008wbu.1 uc008wbv.1 uc008wbx.1 uc008wbw.1 --- uc008wbv.1 uc008wbu.1 uc008wbv.1 uc008wbs.1 --- --- --- --- ---	4	154316125	154636873	-1	602.1	0.577221	0.124334	4.64252	3.44192e-06	7.86769e-05
ENSMUSG00000028369	Svep1	sushi, von Willebrand factor type A, EGF and pentraxin domain containing 1 [Source:MGI Symbol;Acc:MGI:1928849]	protein_coding	64817	uc008syr.1 --- --- ---	4	58042442	58206859	-1	230.192	-1.40843	0.303581	-4.63939	3.49446e-06	7.9777e-05
ENSMUSG00000052423	B4galt3	UDP-Gal:betaGlcNAc beta 1,4-galactosyltransferase, polypeptide 3 [Source:MGI Symbol;Acc:MGI:1928767]	protein_coding	57370	uc007dnp.2 uc007dnr.2 --- uc007dnq.2 --- uc007dnr.2 --- --- --- --- ---	1	171270328	171276896	1	601.395	0.721887	0.155838	4.6323	3.61631e-06	8.24546e-05
ENSMUSG00000066000	Zfp979	zinc finger protein 979 [Source:MGI Symbol;Acc:MGI:2148252]	protein_coding	112422 100043034 100043034 100043034 100043034	uc008vta.2 --- uc008vta.2 uc008vta.2 uc008vta.2 --- uc008vta.2	4	147611937	147642513	-1	68.4466	-2.24404	0.48471	-4.62966	3.66273e-06	8.34077e-05
ENSMUSG00000049130	C5ar1	complement component 5a receptor 1 [Source:MGI Symbol;Acc:MGI:88232]	protein_coding	12273	uc009fhl.2 uc012faf.1 uc012faf.1	7	16246743	16259540	-1	284.555	-1.65175	0.35704	-4.62622	3.72397e-06	8.45305e-05
ENSMUSG00000035078	Mtmr9	myotubularin related protein 9 [Source:MGI Symbol;Acc:MGI:2442842]	protein_coding	210376	--- uc007uht.1	14	63519651	63543982	-1	351.43	-1.15096	0.248785	-4.62633	3.72202e-06	8.45305e-05
ENSMUSG00000020902	Ntn1	netrin 1 [Source:MGI Symbol;Acc:MGI:105088]	protein_coding	18208	uc007jnm.1 --- uc007jnm.1	11	68209364	68400823	-1	287.618	-1.51969	0.328521	-4.62585	3.73073e-06	8.45305e-05
ENSMUSG00000022018	Rgcc	regulator of cell cycle [Source:MGI Symbol;Acc:MGI:1913464]	protein_coding	66214	uc007ust.1	14	79288756	79301645	-1	3035.26	1.13993	0.246422	4.62591	3.72954e-06	8.45305e-05
ENSMUSG00000004709	Cd244	CD244 natural killer cell receptor 2B4 [Source:MGI Symbol;Acc:MGI:109294]	protein_coding	18106	--- uc029qup.1 uc007dor.1 uc007dos.1	1	171559193	171609746	1	29.5422	-1.89309	0.409674	-4.62096	3.81971e-06	8.64382e-05
ENSMUSG00000063558	Aox1	aldehyde oxidase 1 [Source:MGI Symbol;Acc:MGI:88035]	protein_coding	11761	uc007bbl.1 ---	1	58029931	58106413	1	1849.81	1.46038	0.316078	4.62033	3.83123e-06	8.65906e-05
ENSMUSG00000030103	Bhlhe40	basic helix-loop-helix family, member e40 [Source:MGI Symbol;Acc:MGI:1097714]	protein_coding	20893	uc009ddn.1 --- uc009ddn.1 ---	6	108660629	108666925	1	3583.09	0.985446	0.213419	4.61741	3.8855e-06	8.77076e-05
ENSMUSG00000030798	Cd37	CD37 antigen [Source:MGI Symbol;Acc:MGI:88330]	protein_coding	12493	uc009guh.1 uc009guj.1 uc009gui.2 --- --- uc009guk.1 --- uc057ahc.1 ---	7	45233632	45239115	-1	128.83	-1.55817	0.337608	-4.61531	3.92518e-06	8.84928e-05
ENSMUSG00000052920	Prkg1	protein kinase, cGMP-dependent, type I [Source:MGI Symbol;Acc:MGI:108174]	protein_coding	19091	uc008hep.2 uc008heo.2 --- --- --- uc008heq.1 ---	19	30567551	31765033	-1	73.5689	-1.59851	0.346385	-4.61483	3.93427e-06	8.85871e-05
ENSMUSG00000019850	Tnfaip3	tumor necrosis factor, alpha-induced protein 3 [Source:MGI Symbol;Acc:MGI:1196377]	protein_coding	21929	uc007enb.3 uc007ena.3 --- --- --- ---	10	19000910	19015657	-1	421.155	-1.26296	0.273769	-4.61324	3.96444e-06	8.91556e-05
ENSMUSG00000056870	Gulp1	GULP, engulfment adaptor PTB domain containing 1 [Source:MGI Symbol;Acc:MGI:1920407]	protein_coding	70676	uc007awm.2 uc007awl.2 uc007awm.2 --- --- uc007awm.2	1	44551511	44796838	1	86.9527	-1.39279	0.301979	-4.61219	3.98439e-06	8.93928e-05
ENSMUSG00000032883	Acsl3	acyl-CoA synthetase long-chain family member 3 [Source:MGI Symbol;Acc:MGI:1921455]	protein_coding	74205	uc007bqo.2 uc011wnu.1 uc007bqp.2 --- --- --- ---	1	78657825	78707743	1	1082.25	1.36238	0.295388	4.61217	3.98488e-06	8.93928e-05
ENSMUSG00000029120	Ppp2r2c	protein phosphatase 2, regulatory subunit B, gamma [Source:MGI Symbol;Acc:MGI:2442660]	protein_coding	269643	uc008xfe.1 --- ---	5	36868513	36955078	1	26.4605	-2.17921	0.472549	-4.6116	3.99579e-06	8.95265e-05
ENSMUSG00000061451	Tmem151a	transmembrane protein 151A [Source:MGI Symbol;Acc:MGI:2147713]	protein_coding	381199	--- uc008gcc.1 ---	19	5070859	5085531	-1	46.3066	-1.32139	0.286746	-4.60822	4.06136e-06	9.0883e-05
ENSMUSG00000058254	Tspan7	tetraspanin 7 [Source:MGI Symbol;Acc:MGI:1298407]	protein_coding	21912	uc009sqm.1 uc009sql.1 ---	X	10485158	10596605	1	1017.67	-1.77284	0.385132	-4.60321	4.16034e-06	9.29828e-05
ENSMUSG00000049128	Ivl	involucrin [Source:MGI Symbol;Acc:MGI:96626]	protein_coding	16447	uc008qef.2	3	92570902	92573735	-1	211.163	1.90055	0.412999	4.60183	4.18801e-06	9.34857e-05
ENSMUSG00000042302	Ehbp1	EH domain binding protein 1 [Source:MGI Symbol;Acc:MGI:2667252]	protein_coding	216565	uc007iea.2 --- --- --- --- uc007iea.2 uc007ieb.2	11	22005828	22342292	-1	348.839	-0.676141	0.147019	-4.599	4.24525e-06	9.45307e-05
ENSMUSG00000026283	Ing5	inhibitor of growth family, member 5 [Source:MGI Symbol;Acc:MGI:1922816]	protein_coding	66262	uc007cen.1 --- uc007cen.1	1	93803965	93822101	1	494.168	0.509467	0.110778	4.599	4.24528e-06	9.45307e-05
ENSMUSG00000031748	Gnao1	guanine nucleotide binding protein, alpha O [Source:MGI Symbol;Acc:MGI:95775]	protein_coding	14681	uc009mvl.1 uc009mvk.2 uc009mvj.1 uc009mvm.1 uc009mvl.1 uc009mvk.2 --- --- --- --- --- --- ---	8	93809966	93969388	1	90.6953	-2.0571	0.447329	-4.59862	4.2529e-06	9.45838e-05
ENSMUSG00000025104	Hdgfl3	HDGF like 3 [Source:MGI Symbol;Acc:MGI:1352760]	protein_coding	29877	uc009icr.1 uc009ics.1 ---	7	81881251	81934473	-1	106.524	-1.78042	0.387371	-4.59616	4.30352e-06	9.55635e-05
ENSMUSG00000052713	Zfp608	zinc finger protein 608 [Source:MGI Symbol;Acc:MGI:2442338]	protein_coding	269023	uc008eyc.2	18	54888045	54990180	-1	1173.06	0.560533	0.121962	4.59596	4.30752e-06	9.55635e-05
ENSMUSG00000020231	Dip2a	disco interacting protein 2 homolog A [Source:MGI Symbol;Acc:MGI:2385920]	protein_coding	64451	--- uc033fql.1 --- uc033fql.1 --- --- --- uc033fql.1	10	76259429	76345291	-1	682.637	0.734256	0.1598	4.59485	4.3307e-06	9.596e-05
ENSMUSG00000028392	Bspry	B-box and SPRY domain containing [Source:MGI Symbol;Acc:MGI:2177191]	protein_coding	192120	uc008tew.1 uc008tex.1 ---	4	62480053	62497298	1	421.036	1.02137	0.222432	4.59184	4.39363e-06	9.72353e-05
ENSMUSG00000006930	Hap1	huntingtin-associated protein 1 [Source:MGI Symbol;Acc:MGI:1261831]	protein_coding	15114	uc007lky.2 uc007lkx.2 uc007lkx.2 --- uc007lkx.2	11	100347327	100356128	-1	582.814	1.04305	0.227169	4.59151	4.4006e-06	9.72705e-05
ENSMUSG00000021379	Id4	inhibitor of DNA binding 4 [Source:MGI Symbol;Acc:MGI:99414]	protein_coding	15904	uc007qid.1	13	48261228	48266026	1	19.1538	-2.02698	0.44167	-4.58935	4.44623e-06	9.81591e-05
ENSMUSG00000053846	Lipg	lipase, endothelial [Source:MGI Symbol;Acc:MGI:1341803]	protein_coding	16891	uc008fpu.2	18	74939322	74961263	-1	106.366	-1.93626	0.422023	-4.58805	4.47405e-06	9.86528e-05
ENSMUSG00000000555	Itga5	integrin alpha 5 (fibronectin receptor alpha) [Source:MGI Symbol;Acc:MGI:96604]	protein_coding	16402	--- uc007xyb.4	15	103344286	103366763	-1	250.748	-0.988477	0.215468	-4.58758	4.48404e-06	9.87527e-05
ENSMUSG00000005142	Man2b1	mannosidase 2, alpha B1 [Source:MGI Symbol;Acc:MGI:107286]	protein_coding	17159	--- uc009mpk.1 --- ---	8	85083270	85098282	1	1236.35	-0.710375	0.15491	-4.58574	4.52383e-06	9.93868e-05
ENSMUSG00000020331	Hcn2	hyperpolarization-activated, cyclic nucleotide-gated K+ 2 [Source:MGI Symbol;Acc:MGI:1298210]	protein_coding	15166	uc007fzn.1	10	79716634	79736108	1	34.2387	1.46206	0.318812	4.58595	4.51922e-06	9.93868e-05
ENSMUSG00000031304	Il2rg	interleukin 2 receptor, gamma chain [Source:MGI Symbol;Acc:MGI:96551]	protein_coding	16186	uc009txc.2 --- ---	X	101264378	101268255	-1	129.689	-1.41912	0.309499	-4.58522	4.53501e-06	9.95116e-05
ENSMUSG00000024454	Hdac3	histone deacetylase 3 [Source:MGI Symbol;Acc:MGI:1343091]	protein_coding	15183	--- uc008erl.1 ---	18	37935844	37954988	-1	657.922	0.573943	0.125181	4.58491	4.54187e-06	9.95413e-05
ENSMUSG00000066643	Wdr35	WD repeat domain 35 [Source:MGI Symbol;Acc:MGI:1921932]	protein_coding	74682	uc007naj.2 uc011ykb.1 uc007nah.2 uc007nak.2 --- --- ---	12	8973892	9028847	1	365.33	0.671585	0.14649	4.58453	4.55018e-06	9.96027e-05
ENSMUSG00000020599	Rgs9	regulator of G-protein signaling 9 [Source:MGI Symbol;Acc:MGI:1338824]	protein_coding	19739	uc007mbx.1 uc011ygs.1 uc007mby.2 --- uc007mbz.1	11	109225355	109298129	-1	29.8758	-2.21062	0.482248	-4.58399	4.56187e-06	9.97379e-05
ENSMUSG00000000982	Ccl3	chemokine (C-C motif) ligand 3 [Source:MGI Symbol;Acc:MGI:98260]	protein_coding	20302	uc007kpn.1	11	83647844	83649355	-1	81.0201	-2.17611	0.474798	-4.58323	4.57846e-06	9.98634e-05
ENSMUSG00000008318	Relt	RELT tumor necrosis factor receptor [Source:MGI Symbol;Acc:MGI:2443373]	protein_coding	320100	uc009int.2 --- --- --- ---	7	100845847	100863446	-1	37.2196	-1.57252	0.343104	-4.58322	4.57866e-06	9.98634e-05
ENSMUSG00000071398	2410004P03Rik	RIKEN cDNA 2410004P03 gene [Source:MGI Symbol;Acc:MGI:1920917]	protein_coding	73667	uc007ncm.2 uc011ykn.1 uc007ncm.2	12	17003319	17011727	-1	12.7567	-2.30341	0.502658	-4.58245	4.59555e-06	0.000100111
ENSMUSG00000003865	Gys1	glycogen synthase 1, muscle [Source:MGI Symbol;Acc:MGI:101805]	protein_coding	14936	uc009gve.1 --- --- --- ---	7	45434844	45456619	1	775.908	0.727169	0.158789	4.57947	4.66155e-06	0.000101427
ENSMUSG00000025666	Tmem47	transmembrane protein 47 [Source:MGI Symbol;Acc:MGI:2177570]	protein_coding	192216	uc009tre.2 --- uc009tre.2	X	81070698	81097872	1	156.412	-1.62876	0.356004	-4.57512	4.75958e-06	0.000103435
ENSMUSG00000028995	Fam126a	family with sequence similarity 126, member A [Source:MGI Symbol;Acc:MGI:2149839]	protein_coding	84652	--- uc008wqu.2 uc008wqv.2 uc008wqv.2 uc008wqv.2 uc056zyw.1 uc008wqw.1	5	23915276	24030690	-1	595.541	-0.703049	0.153866	-4.56922	4.89549e-06	0.000106134
ENSMUSG00000026365	Cfh	complement component factor h [Source:MGI Symbol;Acc:MGI:88385]	protein_coding	12628	uc007cwt.1 uc007cws.1 uc007cws.1 uc007cws.1 --- --- uc007cws.1	1	140084708	140183764	-1	892.801	-1.7565	0.384406	-4.56939	4.89152e-06	0.000106134
ENSMUSG00000018001	Cyth3	cytohesin 3 [Source:MGI Symbol;Acc:MGI:1335107]	protein_coding	19159	uc009ako.2 uc057bvy.1 --- --- --- uc012egh.1	5	143622447	143710250	1	1237.33	-1.3562	0.296896	-4.56792	4.92593e-06	0.000106666
ENSMUSG00000052142	Rasal3	RAS protein activator like 3 [Source:MGI Symbol;Acc:MGI:2444128]	protein_coding	320484	uc008bwv.1 --- --- uc008bwv.1 uc008bwu.1 --- --- --- ---	17	32390659	32403583	-1	94.4391	-1.67062	0.365828	-4.56668	4.95512e-06	0.000107169
ENSMUSG00000018654	Ikzf1	IKAROS family zinc finger 1 [Source:MGI Symbol;Acc:MGI:1342540]	protein_coding	22778	--- uc007iak.2 uc007ial.2 uc007iaj.2 --- uc007iak.2	11	11685003	11772926	1	316.876	-1.41116	0.309455	-4.56014	5.11189e-06	0.000110428
ENSMUSG00000022096	Hr	hairless [Source:MGI Symbol;Acc:MGI:96223]	protein_coding	15460	uc007uoj.2 --- ---	14	70552212	70573548	1	102.64	-1.64062	0.359933	-4.55813	5.16099e-06	0.000111355
ENSMUSG00000024501	Dpysl3	dihydropyrimidinase-like 3 [Source:MGI Symbol;Acc:MGI:1349762]	protein_coding	22240	uc008eui.3 --- uc008eug.3 uc008euh.3 --- ---	18	43320979	43438286	-1	259.865	-1.39509	0.306115	-4.55742	5.17851e-06	0.000111467
ENSMUSG00000063535	Zfp773	zinc finger protein 773 [Source:MGI Symbol;Acc:MGI:1923623]	protein_coding	76373	--- uc009fcj.2	7	7127073	7136755	-1	30.4792	-1.67516	0.367561	-4.55749	5.17685e-06	0.000111467
ENSMUSG00000000782	Tcf7	transcription factor 7, T cell specific [Source:MGI Symbol;Acc:MGI:98507]	protein_coding	21414	uc007ivj.3 uc007ivk.2	11	52252371	52283014	-1	104.954	-1.54448	0.338961	-4.55649	5.20148e-06	0.000111829
ENSMUSG00000055541	Lair1	leukocyte-associated Ig-like receptor 1 [Source:MGI Symbol;Acc:MGI:105492]	protein_coding	52855	uc009ews.2 uc009ewt.2 --- --- --- --- uc012ewl.1 uc012ewk.1 --- uc009ewt.2	7	4003402	4063204	-1	152.67	-1.20981	0.265677	-4.55371	5.27092e-06	0.000113187
ENSMUSG00000035172	Plekhh3	pleckstrin homology domain containing, family H (with MyTH4 domain) member 3 [Source:MGI Symbol;Acc:MGI:2384950]	protein_coding	217198	--- uc007lnq.2 uc007lnq.2 --- --- uc007lnr.2	11	101162679	101171351	-1	160.99	0.837159	0.183888	4.55256	5.29973e-06	0.000113671
ENSMUSG00000109021	Gm44812	predicted gene 44812 [Source:MGI Symbol;Acc:MGI:5753388]	lincRNA		---	7	70574834	70585751	1	11.7493	2.20236	0.48386	4.55165	5.32264e-06	0.000114027
ENSMUSG00000021326	Trim27	tripartite motif-containing 27 [Source:MGI Symbol;Acc:MGI:97904]	protein_coding	19720	uc007ppy.2 --- uc011ywn.2 uc007ppy.2 --- --- uc007ppy.2	13	21179445	21194724	1	468.211	0.773062	0.169868	4.55095	5.3405e-06	0.000114274
ENSMUSG00000031616	Ednra	endothelin receptor type A [Source:MGI Symbol;Acc:MGI:105923]	protein_coding	13617	uc009mhv.1 ---	8	77663031	77724464	-1	249.526	-1.27291	0.27976	-4.54999	5.36493e-06	0.000114661
ENSMUSG00000027009	Itga4	integrin alpha 4 [Source:MGI Symbol;Acc:MGI:96603]	protein_coding	16401	--- uc008kgr.1 --- --- ---	2	79255426	79333123	1	338.46	-1.54552	0.339801	-4.5483	5.40818e-06	0.000115449
ENSMUSG00000090075	Gm16251	predicted gene 16251 [Source:MGI Symbol;Acc:MGI:3826569]	antisense_RNA		---	7	19920729	19927607	1	20.8499	1.94166	0.427071	4.54647	5.45533e-06	0.000116318
ENSMUSG00000006542	Prkag3	protein kinase, AMP-activated, gamma 3 non-catatlytic subunit [Source:MGI Symbol;Acc:MGI:1891343]	protein_coding	241113	uc007bnb.2 uc007bnc.1 uc007bnb.2 uc007bnb.2 --- uc007bnb.2	1	74738922	74749221	-1	14.3581	-2.32435	0.511721	-4.54222	5.56658e-06	0.00011855
ENSMUSG00000019647	Sema6a	sema domain, transmembrane domain (TM), and cytoplasmic domain, (semaphorin) 6A [Source:MGI Symbol;Acc:MGI:1203727]	protein_coding	20358	uc008ewa.2 uc008ewb.2 uc008ewa.2 --- --- uc008ewa.2 --- --- --- uc008ewa.2	18	47235598	47368870	-1	262.374	-1.51351	0.333478	-4.53854	5.66448e-06	0.000120288
ENSMUSG00000019528	Gyg	glycogenin [Source:MGI Symbol;Acc:MGI:1351614]	protein_coding	27357	uc056zrp.1 --- uc056zrp.1	3	20122084	20155317	-1	786.471	-0.886592	0.195335	-4.53882	5.6569e-06	0.000120288
ENSMUSG00000045680	Tcf21	transcription factor 21 [Source:MGI Symbol;Acc:MGI:1202715]	protein_coding	21412	uc007eps.2 ---	10	22817281	22820174	-1	75.2152	-1.95776	0.431376	-4.53841	5.66813e-06	0.000120288
ENSMUSG00000014782	Plekhg4	pleckstrin homology domain containing, family G (with RhoGef domain) member 4 [Source:MGI Symbol;Acc:MGI:2142544]	protein_coding	102075	--- uc009ncw.1 uc009ncw.1 uc009ncw.1 uc009ncw.1 ---	8	105373274	105382862	1	6.94907	2.31213	0.509557	4.53753	5.69161e-06	0.000120645
ENSMUSG00000039193	Nlrc4	NLR family, CARD domain containing 4 [Source:MGI Symbol;Acc:MGI:3036243]	protein_coding	268973	uc008doc.1	17	74426295	74459108	-1	58.2322	-1.50013	0.330726	-4.53588	5.73649e-06	0.000121454
ENSMUSG00000029641	Rasl11a	RAS-like, family 11, member A [Source:MGI Symbol;Acc:MGI:1916145]	protein_coding	68895	uc009anm.1 ---	5	146845071	146847726	1	246.443	1.0582	0.233315	4.53548	5.74734e-06	0.000121541
ENSMUSG00000022214	Dcaf11	DDB1 and CUL4 associated factor 11 [Source:MGI Symbol;Acc:MGI:90168]	protein_coding	28199	uc007tyz.2 --- --- --- --- --- --- uc007tyz.2 --- --- --- uc007tzb.2 --- --- uc007tzb.2 uc007tzb.2 --- ---	14	55560006	55570065	1	1458.27	0.719669	0.158704	4.53467	5.76938e-06	0.000121865
ENSMUSG00000024270	Slc39a6	solute carrier family 39 (metal ion transporter), member 6 [Source:MGI Symbol;Acc:MGI:2147279]	protein_coding	106957	uc008egv.1 --- ---	18	24579881	24603817	-1	384.195	-0.672779	0.148398	-4.53363	5.79798e-06	0.000122326
ENSMUSG00000032479	Map4	microtubule-associated protein 4 [Source:MGI Symbol;Acc:MGI:97178]	protein_coding	17758	uc009rta.3 uc009rsy.3 uc009rsz.3 --- --- --- uc009rtd.3 uc009rte.3 uc009rtf.2 --- uc009rtf.2 uc009rtd.3 uc009rtf.2 uc009rtd.3 --- --- ---	9	109931460	110083955	1	2346.01	-0.977395	0.215857	-4.52797	5.9554e-06	0.000125501
ENSMUSG00000044147	Arf6	ADP-ribosylation factor 6 [Source:MGI Symbol;Acc:MGI:99435]	protein_coding	11845	uc007nsj.1	12	69372150	69373783	1	5872.04	0.513014	0.113348	4.52599	6.01138e-06	0.000126533
ENSMUSG00000030427	Lilra6	leukocyte immunoglobulin-like receptor, subfamily A (with TM domain), member 6 [Source:MGI Symbol;Acc:MGI:1195969]	protein_coding	18726	uc009ewq.2 --- uc009ewp.2 --- uc012ewj.1	7	3908280	3915503	-1	33.9615	-1.64551	0.363723	-4.52407	6.0662e-06	0.000127538
ENSMUSG00000026277	Stk25	serine/threonine kinase 25 (yeast) [Source:MGI Symbol;Acc:MGI:1891699]	protein_coding	59041	uc007ced.1 --- --- --- uc007ced.1 ---	1	93619751	93658659	-1	1600.53	0.501547	0.11092	4.5217	6.1345e-06	0.000128825
ENSMUSG00000020262	Adarb1	adenosine deaminase, RNA-specific, B1 [Source:MGI Symbol;Acc:MGI:891999]	protein_coding	110532	--- uc007fvp.2 uc007fvo.2 uc007fvp.2 uc007fvo.2 uc007fvq.2 uc007fvr.1 uc007fvr.1 --- --- --- --- ---	10	77290726	77418270	-1	289.509	-1.49438	0.330524	-4.52124	6.14798e-06	0.000128958
ENSMUSG00000040957	Cables1	CDK5 and Abl enzyme substrate 1 [Source:MGI Symbol;Acc:MGI:1927065]	protein_coding	63955	uc008ebr.2 uc012azi.1 ---	18	11839220	11945630	1	140.603	-1.26725	0.280379	-4.51976	6.19089e-06	0.000129707
ENSMUSG00000027750	Postn	periostin, osteoblast specific factor [Source:MGI Symbol;Acc:MGI:1926321]	protein_coding	50706	uc008pfj.2 uc008pfi.2 uc008pfh.2 uc008pfi.2 uc008pfh.2 --- --- --- --- ---	3	54361109	54391037	1	1143.94	-1.59982	0.354245	-4.51614	6.29766e-06	0.000131792
ENSMUSG00000047910	Pcdhb16	protocadherin beta 16 [Source:MGI Symbol;Acc:MGI:2136752]	protein_coding	93887	uc008eqb.1	18	37477814	37483038	1	35.2588	-1.43667	0.318208	-4.51488	6.3352e-06	0.000132424
ENSMUSG00000026028	Trak2	trafficking protein, kinesin binding 2 [Source:MGI Symbol;Acc:MGI:1918077]	protein_coding	70827	uc007bcv.2 --- --- --- ---	1	58900449	58973430	-1	947.428	-0.866205	0.191927	-4.51321	6.38543e-06	0.00013332
ENSMUSG00000022146	Osmr	oncostatin M receptor [Source:MGI Symbol;Acc:MGI:1330819]	protein_coding	18414	uc007vdt.2 uc011zrc.1 --- --- --- ---	15	6813577	6874969	-1	1186.22	0.720831	0.159733	4.51273	6.39974e-06	0.000133375
ENSMUSG00000025786	Zdhhc3	zinc finger, DHHC domain containing 3 [Source:MGI Symbol;Acc:MGI:1926134]	protein_coding	69035	--- uc009sfq.2 --- uc009sfq.2 --- --- --- --- --- --- ---	9	123066160	123113205	-1	7204.1	0.699489	0.155007	4.51263	6.40283e-06	0.000133375
ENSMUSG00000022388	Ttll8	tubulin tyrosine ligase-like family, member 8 [Source:MGI Symbol;Acc:MGI:1922902]	protein_coding	239591	uc007xet.2 ---	15	88890633	88954418	-1	26.847	2.15951	0.478626	4.51189	6.42513e-06	0.000133686
ENSMUSG00000022376	Adcy8	adenylate cyclase 8 [Source:MGI Symbol;Acc:MGI:1341110]	protein_coding	11514	uc007vzo.1	15	64699042	64922296	-1	39.7837	-2.01193	0.445946	-4.5116	6.43408e-06	0.000133718
ENSMUSG00000031749	St3gal2	ST3 beta-galactoside alpha-2,3-sialyltransferase 2 [Source:MGI Symbol;Acc:MGI:99427]	protein_coding	20444	uc009nlj.2 uc009nlk.2 --- --- ---	8	110919922	110972480	1	188.974	-1.15298	0.255613	-4.51062	6.46374e-06	0.00013418
ENSMUSG00000041268	Dmxl2	Dmx-like 2 [Source:MGI Symbol;Acc:MGI:2444630]	protein_coding	235380	uc009pra.2 --- uc009pra.2 uc009pra.2 uc009prb.1 --- --- ---	9	54365158	54501626	-1	662.5	-1.41619	0.314011	-4.51	6.48266e-06	0.000134265
ENSMUSG00000047230	Cldn2	claudin 2 [Source:MGI Symbol;Acc:MGI:1276110]	protein_coding	12738	uc009ukl.2 --- ---	X	139800828	139811386	1	703.661	2.09655	0.464853	4.51014	6.47855e-06	0.000134265
ENSMUSG00000039004	Bmp6	bone morphogenetic protein 6 [Source:MGI Symbol;Acc:MGI:88182]	protein_coding	12161	uc007qdp.2 --- ---	13	38345107	38500302	1	120.019	-2.05276	0.455515	-4.50646	6.59181e-06	0.000136292
ENSMUSG00000028423	Nfx1	nuclear transcription factor, X-box binding 1 [Source:MGI Symbol;Acc:MGI:1921414]	protein_coding	74164	uc008sie.2 uc008sid.2 --- --- --- --- uc008sic.2	4	40970906	41025993	1	1329.91	0.669949	0.148668	4.50634	6.59564e-06	0.000136292
ENSMUSG00000072999	Gm15401	predicted gene 15401 [Source:MGI Symbol;Acc:MGI:3642201]	antisense_RNA		uc029vwf.1 uc029vwg.1 ---	6	72629288	72637717	1	21.4298	1.92637	0.427581	4.50527	6.62888e-06	0.000136667
ENSMUSG00000105852	Gm42890	predicted gene 42890 [Source:MGI Symbol;Acc:MGI:5663027]	processed_transcript		---	3	105959503	105984600	1	43.2933	1.90417	0.422653	4.50529	6.6283e-06	0.000136667
ENSMUSG00000037762	Slc16a9	solute carrier family 16 (monocarboxylic acid transporters), member 9 [Source:MGI Symbol;Acc:MGI:1914109]	protein_coding	66859	uc007fnq.1 ---	10	70245100	70285968	1	191.597	-1.65098	0.366503	-4.50469	6.64685e-06	0.000136881
ENSMUSG00000044707	Ccnjl	cyclin J-like [Source:MGI Symbol;Acc:MGI:2685723]	protein_coding	380694	uc007ims.2 ---	11	43528784	43586997	1	37.6404	1.9494	0.432839	4.50375	6.67656e-06	0.000137212
ENSMUSG00000039105	Atp6v1g1	ATPase, H+ transporting, lysosomal V1 subunit G1 [Source:MGI Symbol;Acc:MGI:1913540]	protein_coding	66290	uc008tgq.2	4	63544772	63550750	1	3438.61	0.691607	0.153564	4.5037	6.67807e-06	0.000137212
ENSMUSG00000038587	Akap12	A kinase (PRKA) anchor protein (gravin) 12 [Source:MGI Symbol;Acc:MGI:1932576]	protein_coding	83397	uc007ehi.2 --- uc007ehh.1	10	4266380	4359470	1	779.531	-1.76729	0.392487	-4.5028	6.70639e-06	0.000137637
ENSMUSG00000022883	Robo1	roundabout guidance receptor 1 [Source:MGI Symbol;Acc:MGI:1274781]	protein_coding	19876	uc007zrb.1	16	72663149	73046095	1	85.7792	-1.47506	0.327828	-4.49947	6.81217e-06	0.000139513
ENSMUSG00000043673	Kcns3	potassium voltage-gated channel, delayed-rectifier, subfamily S, member 3 [Source:MGI Symbol;Acc:MGI:1098804]	protein_coding	238076	uc007nas.1 uc011ykd.1 uc007nas.1 uc011ykd.1	12	11090202	11151056	-1	22.4908	-1.69868	0.377531	-4.49944	6.81325e-06	0.000139513
ENSMUSG00000054027	Nt5dc3	5'-nucleotidase domain containing 3 [Source:MGI Symbol;Acc:MGI:3513266]	protein_coding	103466	uc007gqn.1 ---	10	86779005	86838389	1	420.909	0.938572	0.20875	4.49616	6.91921e-06	0.000141523
ENSMUSG00000022799	Arhgap31	Rho GTPase activating protein 31 [Source:MGI Symbol;Acc:MGI:1333857]	protein_coding	12549	uc007zfg.1 --- ---	16	38598340	38713274	-1	1994.9	-1.19433	0.265703	-4.49498	6.95778e-06	0.000142151
ENSMUSG00000031792	Usb1	U6 snRNA biogenesis 1 [Source:MGI Symbol;Acc:MGI:2142454]	protein_coding	101985	uc009myg.2 --- --- --- ---	8	95332284	95347507	1	201.551	0.628325	0.139902	4.49119	7.08263e-06	0.000144538
ENSMUSG00000029513	Prkab1	protein kinase, AMP-activated, beta 1 non-catalytic subunit [Source:MGI Symbol;Acc:MGI:1336167]	protein_coding	19079	uc008zew.1 --- --- uc008zew.1 uc008zew.1 --- --- ---	5	116013586	116024508	-1	1218.31	0.929649	0.207076	4.4894	7.14234e-06	0.000145593
ENSMUSG00000034310	Tmem132d	transmembrane protein 132D [Source:MGI Symbol;Acc:MGI:3044963]	protein_coding	243274	uc008zse.1 --- ---	5	127781630	128433077	-1	9.32749	-2.35446	0.524534	-4.48866	7.16716e-06	0.000145934
ENSMUSG00000053964	Lgals4	lectin, galactose binding, soluble 4 [Source:MGI Symbol;Acc:MGI:107536]	protein_coding	16855	uc009gad.2 uc009gac.2 --- --- uc009gac.2 --- ---	7	28833854	28841708	1	70.6596	1.18522	0.264351	4.4835	7.34288e-06	0.000149344
ENSMUSG00000038843	Gcnt1	glucosaminyl (N-acetyl) transferase 1, core 2 [Source:MGI Symbol;Acc:MGI:95676]	protein_coding	14537	uc008gxm.2 --- uc012bjg.2	19	17326141	17356667	-1	275.384	-1.36089	0.303571	-4.48293	7.36244e-06	0.000149573
ENSMUSG00000027188	Pamr1	peptidase domain containing associated with muscle regeneration 1 [Source:MGI Symbol;Acc:MGI:2445082]	protein_coding	210622	uc012caf.1 --- --- ---	2	102550012	102643041	1	95.7147	-1.33164	0.29714	-4.48151	7.41159e-06	0.000150403
ENSMUSG00000020275	Rel	reticuloendotheliosis oncogene [Source:MGI Symbol;Acc:MGI:97897]	protein_coding	19696	uc007ifo.1	11	23736847	23770970	-1	309.422	-0.96458	0.215309	-4.47997	7.46533e-06	0.00015114
ENSMUSG00000079018	Ly6c1	lymphocyte antigen 6 complex, locus C1 [Source:MGI Symbol;Acc:MGI:96882]	protein_coding	17067	uc029ssd.1 uc007wgn.2 uc007wgo.2 uc007wgn.2 uc007wgo.2 uc029ssf.1 uc029sse.1	15	75044018	75048830	-1	2046.57	0.804988	0.179695	4.47975	7.47301e-06	0.00015114
ENSMUSG00000071454	Dtnb	dystrobrevin, beta [Source:MGI Symbol;Acc:MGI:1203728]	protein_coding	13528	uc007mww.2 uc011yjs.1 --- uc007mwx.2 uc007mwu.2 --- uc007mww.2 --- uc007mwx.2 --- uc007mww.2 uc007mwy.2 uc007mww.2 --- --- uc007mwy.2 uc007mww.2 uc011yjs.1 --- --- --- --- --- --- ---	12	3572381	3781796	1	528.029	0.631936	0.141059	4.47994	7.46647e-06	0.00015114
ENSMUSG00000031445	Proz	protein Z, vitamin K-dependent plasma glycoprotein [Source:MGI Symbol;Acc:MGI:1860488]	protein_coding	66901	--- uc009kwu.1 --- uc009kwu.1	8	13060914	13076026	1	101.176	-1.79198	0.400103	-4.47879	7.50667e-06	0.000151652
ENSMUSG00000034647	Ankrd12	ankyrin repeat domain 12 [Source:MGI Symbol;Acc:MGI:1914357]	protein_coding	106585	uc008dgs.1 uc008dgt.1 --- --- --- --- --- ---	17	65967501	66077089	-1	1163.56	-0.475308	0.106167	-4.47697	7.57103e-06	0.000152781
ENSMUSG00000021908	Gm6768	predicted gene 6768 [Source:MGI Symbol;Acc:MGI:3648259]	processed_pseudogene		---	12	119260978	119262855	1	169.783	-1.26594	0.282918	-4.47457	7.65636e-06	0.000154202
ENSMUSG00000018102	Hist1h2bc	histone cluster 1, H2bc [Source:MGI Symbol;Acc:MGI:1915274]	protein_coding	68024	uc007pul.1	13	23684199	23692908	1	117.144	-1.32465	0.296043	-4.47451	7.65853e-06	0.000154202
ENSMUSG00000035357	Pdzrn3	PDZ domain containing RING finger 3 [Source:MGI Symbol;Acc:MGI:1933157]	protein_coding	55983	uc009dcd.2 --- --- ---	6	101149609	101377897	-1	288.098	-1.12513	0.251497	-4.47371	7.68733e-06	0.00015461
ENSMUSG00000018604	Tbx3	T-box 3 [Source:MGI Symbol;Acc:MGI:98495]	protein_coding	21386	--- uc008zgw.2 uc008zgu.2 --- --- uc008zgw.2	5	119670669	119684724	1	340.867	-1.83576	0.41042	-4.47289	7.71693e-06	0.000155033
ENSMUSG00000034786	Gpsm3	G-protein signalling modulator 3 (AGS3-like, C. elegans) [Source:MGI Symbol;Acc:MGI:2146785]	protein_coding	106512	uc012aqd.1 ---	17	34589806	34591754	1	109.931	-1.16965	0.26154	-4.47215	7.7436e-06	0.000155292
ENSMUSG00000053835	H2-T24	histocompatibility 2, T region locus 24 [Source:MGI Symbol;Acc:MGI:95958]	protein_coding	15042	uc008cjq.1	17	36005695	36020560	-1	264.55	-1.76129	0.393865	-4.47182	7.7556e-06	0.000155292
ENSMUSG00000055675	Kbtbd11	kelch repeat and BTB (POZ) domain containing 11 [Source:MGI Symbol;Acc:MGI:1922151]	protein_coding	74901	uc009kzk.2 --- uc009kzk.2 ---	8	15011025	15033333	1	210.447	-1.6607	0.37136	-4.47193	7.75152e-06	0.000155292
ENSMUSG00000000295	Hddc2	HD domain containing 2 [Source:MGI Symbol;Acc:MGI:1916942]	protein_coding	69692	uc007etq.1 --- --- uc007etq.1 ---	10	31313383	31328204	1	139.576	0.982866	0.219842	4.47078	7.79359e-06	0.00015588
ENSMUSG00000030204	Ddx47	DEAD (Asp-Glu-Ala-Asp) box polypeptide 47 [Source:MGI Symbol;Acc:MGI:1915005]	protein_coding	67755	uc009eld.2 --- uc009eld.2 --- --- --- --- uc009eld.2 uc009eld.2 --- --- ---	6	135011612	135023776	1	1273.79	0.937202	0.209675	4.46979	7.82947e-06	0.000156425
ENSMUSG00000022114	Spry2	sprouty homolog 2 (Drosophila) [Source:MGI Symbol;Acc:MGI:1345138]	protein_coding	24064	uc007uxy.2	14	105891949	105896819	-1	1397.79	0.734298	0.164478	4.46441	8.02909e-06	0.000160236
ENSMUSG00000028152	Tspan5	tetraspanin 5 [Source:MGI Symbol;Acc:MGI:1928096]	protein_coding	56224	uc008rnp.2 --- --- uc008rnp.2 --- --- uc008rnp.2 uc008rnp.2	3	138742195	138907905	1	229.499	-1.10149	0.24678	-4.46347	8.06434e-06	0.000160643
ENSMUSG00000019846	Lama4	laminin, alpha 4 [Source:MGI Symbol;Acc:MGI:109321]	protein_coding	16775	--- uc007evq.2 --- --- --- --- ---	10	38965515	39110188	1	418.967	-1.13481	0.254247	-4.46339	8.06727e-06	0.000160643
ENSMUSG00000063060	Sox7	SRY (sex determining region Y)-box 7 [Source:MGI Symbol;Acc:MGI:98369]	protein_coding	20680	uc007uhy.1	14	63943673	63950732	1	163.072	-1.93004	0.43248	-4.46274	8.09196e-06	0.000160781
ENSMUSG00000006715	Gmnn	geminin [Source:MGI Symbol;Acc:MGI:1927344]	protein_coding	57441	uc007pwg.1 uc007pwh.1 uc007pwh.1 uc007pwg.1 uc007pwh.1 uc007pwg.1 uc007pwh.1	13	24751845	24761923	-1	146.82	-0.886061	0.198544	-4.46279	8.08993e-06	0.000160781
ENSMUSG00000035105	Egln3	egl-9 family hypoxia-inducible factor 3 [Source:MGI Symbol;Acc:MGI:1932288]	protein_coding	112407	uc007nns.2	12	54178981	54203860	-1	52.3505	1.92642	0.431816	4.46122	8.14962e-06	0.000161749
ENSMUSG00000059921	Unc5c	unc-5 netrin receptor C [Source:MGI Symbol;Acc:MGI:1095412]	protein_coding	22253	uc008roe.2 uc008rof.2 --- --- --- uc012cyo.2 uc008rof.2 ---	3	141465216	141834924	1	20.0846	-2.23615	0.501426	-4.45958	8.2122e-06	0.000162812
ENSMUSG00000032013	Trim29	tripartite motif-containing 29 [Source:MGI Symbol;Acc:MGI:1919419]	protein_coding	72169	uc009pbi.2 --- ---	9	43310848	43336115	1	275.072	-1.60273	0.359502	-4.45819	8.26542e-06	0.000163678
ENSMUSG00000022995	Enah	enabled homolog (Drosophila) [Source:MGI Symbol;Acc:MGI:108360]	protein_coding	13800	uc007dxs.2 --- --- uc007dxs.2 uc007dxr.2 uc007dxq.2 uc007dxr.2 uc007dxp.2 --- --- --- --- --- --- uc007dxr.2 uc007dxs.2	1	181896384	182019990	-1	160.632	-1.08897	0.244274	-4.45797	8.27396e-06	0.000163678
ENSMUSG00000030319	Cand2	cullin-associated and neddylation-dissociated 2 (putative) [Source:MGI Symbol;Acc:MGI:1914338]	protein_coding	67088	uc009djb.2	6	115774538	115805557	1	81.767	1.86822	0.419135	4.45731	8.29933e-06	0.000164
ENSMUSG00000050370	Ch25h	cholesterol 25-hydroxylase [Source:MGI Symbol;Acc:MGI:1333869]	protein_coding	12642	uc008hgj.1	19	34473786	34475135	-1	249.715	-1.50179	0.337005	-4.4563	8.3387e-06	0.000164419
ENSMUSG00000009628	Tex15	testis expressed gene 15 [Source:MGI Symbol;Acc:MGI:1934816]	protein_coding	104271	--- uc009lkb.1 --- uc009lkc.1	8	33516738	33585582	1	274.667	-1.48454	0.333121	-4.45648	8.3318e-06	0.000164419
ENSMUSG00000042228	Lyn	LYN proto-oncogene, Src family tyrosine kinase [Source:MGI Symbol;Acc:MGI:96892]	protein_coding	17096	uc008rwm.2 uc008rwk.2 --- ---	4	3678115	3813122	1	947.668	-0.992614	0.222794	-4.45531	8.37736e-06	0.000164822
ENSMUSG00000057969	Sema3b	sema domain, immunoglobulin domain (Ig), short basic domain, secreted, (semaphorin) 3B [Source:MGI Symbol;Acc:MGI:107561]	protein_coding	20347	uc012haj.2 uc009rmj.2 uc009rmh.2 uc009rmi.2 uc009rmf.2 uc012haj.2 --- --- --- --- --- --- --- --- uc009rmh.2 uc009rmi.2	9	107597674	107609229	-1	263.088	-1.40009	0.314237	-4.45554	8.3684e-06	0.000164822
ENSMUSG00000035900	Gramd4	GRAM domain containing 4 [Source:MGI Symbol;Acc:MGI:2676308]	protein_coding	223752	uc007xdv.3 uc007xdw.3 uc007xdw.3 --- ---	15	86057695	86137634	1	760.827	0.685846	0.154002	4.4535	8.44834e-06	0.000166037
ENSMUSG00000022894	Adamts5	a disintegrin-like and metallopeptidase (reprolysin type) with thrombospondin type 1 motif, 5 (aggrecanase-2) [Source:MGI Symbol;Acc:MGI:1346321]	protein_coding	23794	uc007ztw.1	16	85858170	85901125	-1	57.8165	-1.28988	0.289801	-4.4509	8.55113e-06	0.000167875
ENSMUSG00000025092	Hspa12a	heat shock protein 12A [Source:MGI Symbol;Acc:MGI:1920692]	protein_coding	73442	uc008iaw.1	19	58795751	58860984	-1	207.013	-1.20555	0.270932	-4.44965	8.60104e-06	0.000168672
ENSMUSG00000021047	Nova1	neuro-oncological ventral antigen 1 [Source:MGI Symbol;Acc:MGI:104297]	protein_coding	664883	uc007nmd.2 --- --- --- ---	12	46694517	46818929	-1	29.675	-1.77555	0.399173	-4.44807	8.6645e-06	0.000169732
ENSMUSG00000018217	Pmp22	peripheral myelin protein 22 [Source:MGI Symbol;Acc:MGI:97631]	protein_coding	18858	uc007jkm.2 uc056ylj.1 uc056yli.1 uc056ylm.1 --- uc007jkm.2 uc056yli.1 uc056yln.1 uc056ylm.1	11	63128982	63159547	1	1375.58	-1.50776	0.339143	-4.4458	8.75647e-06	0.000171348
ENSMUSG00000090124	Ugt1a7c	UDP glucuronosyltransferase 1 family, polypeptide A7C [Source:MGI Symbol;Acc:MGI:3032636]	protein_coding	394432	uc007byc.1 uc007byg.1 uc007byc.1	1	88095062	88220002	1	102.802	-1.30263	0.293034	-4.44531	8.77667e-06	0.000171558
ENSMUSG00000042489	Clspn	claspin [Source:MGI Symbol;Acc:MGI:2445153]	protein_coding	269582	uc008utn.2 uc008utl.2 --- uc008utm.2 uc008uto.1 --- ---	4	126556935	126593903	1	100.316	-1.33978	0.30142	-4.44489	8.79364e-06	0.000171704
ENSMUSG00000042428	Mgat3	mannoside acetylglucosaminyltransferase 3 [Source:MGI Symbol;Acc:MGI:104532]	protein_coding	17309	uc007wvf.1	15	80173721	80215519	1	140.779	1.67663	0.377341	4.44327	8.86014e-06	0.000172816
ENSMUSG00000050248	Evc2	EvC ciliary complex subunit 2 [Source:MGI Symbol;Acc:MGI:1915775]	protein_coding	68525	uc008xfs.2 --- --- ---	5	37338499	37425055	1	41.9967	-1.43328	0.322756	-4.44074	8.96514e-06	0.000174633
ENSMUSG00000029414	Kntc1	kinetochore associated 1 [Source:MGI Symbol;Acc:MGI:2673709]	protein_coding	208628	--- uc008zoo.1 ---	5	123749716	123821593	1	56.8151	-1.36015	0.306301	-4.44056	8.97265e-06	0.000174633
ENSMUSG00000025026	Add3	adducin 3 (gamma) [Source:MGI Symbol;Acc:MGI:1351615]	protein_coding	27360	uc008hwi.3 uc008hwl.3 uc008hwm.3	19	53140445	53247399	1	958.513	-1.23724	0.278728	-4.43887	9.04332e-06	0.00017582
ENSMUSG00000074121	Ntf5	neurotrophin 5 [Source:MGI Symbol;Acc:MGI:97381]	protein_coding	78405	uc009gva.1 ---	7	45413695	45417179	1	254.744	0.708995	0.159809	4.43652	9.14247e-06	0.000177556
ENSMUSG00000093553	Gm20633	predicted gene 20633 [Source:MGI Symbol;Acc:MGI:5313080]	antisense_RNA		---	3	96243550	96246380	-1	51.0591	1.90917	0.430453	4.43526	9.19593e-06	0.000178403
ENSMUSG00000000266	Mid2	midline 2 [Source:MGI Symbol;Acc:MGI:1344333]	protein_coding	23947	uc009uld.1 --- --- uc009ule.1	X	140664599	140767715	1	645.481	-0.711717	0.160523	-4.43374	9.26107e-06	0.000179474
ENSMUSG00000040724	Kcna2	potassium voltage-gated channel, shaker-related subfamily, member 2 [Source:MGI Symbol;Acc:MGI:96659]	protein_coding	16490	uc008qws.2	3	107101146	107115005	1	22.443	-2.3222	0.523808	-4.4333	9.27999e-06	0.000179648
ENSMUSG00000084128	Esrp2	epithelial splicing regulatory protein 2 [Source:MGI Symbol;Acc:MGI:1924661]	protein_coding	77411	uc009nff.1 uc009nfg.1 --- --- --- --- --- --- ---	8	106130319	106136974	-1	1006.57	0.662324	0.149534	4.42926	9.45585e-06	0.000182857
ENSMUSG00000027333	Smox	spermine oxidase [Source:MGI Symbol;Acc:MGI:2445356]	protein_coding	228608	uc012ceq.1 uc008mlm.2 --- uc008mlq.2 uc008mlr.2 uc012ceo.1 uc012cep.1 uc008mls.2 uc012ceq.1 uc008mln.2 uc008mlt.2 uc008mlq.2 uc008mlp.2 --- --- --- ---	2	131491496	131525922	1	328.725	0.930529	0.210151	4.42791	9.51491e-06	0.000183606
ENSMUSG00000035640	Cbarp	calcium channel, voltage-dependent, beta subunit associated regulatory protein [Source:MGI Symbol;Acc:MGI:1354170]	protein_coding	100503659	uc011xim.1 --- --- --- --- --- --- --- --- --- --- --- --- uc011xim.1 uc011xim.1	10	80130451	80140835	-1	417.943	1.15752	0.261414	4.42793	9.51413e-06	0.000183606
ENSMUSG00000046756	Mrps7	mitchondrial ribosomal protein S7 [Source:MGI Symbol;Acc:MGI:1354367]	protein_coding	50529	uc007mia.1 ---	11	115603925	115608036	1	279.486	0.608198	0.13743	4.42552	9.62113e-06	0.000185458
ENSMUSG00000025757	Hspa4l	heat shock protein 4 like [Source:MGI Symbol;Acc:MGI:107422]	protein_coding	18415	uc008pbj.1 uc008pbk.1 uc008pbk.1 --- --- uc008pbk.1 --- ---	3	40744495	40796103	1	1470.46	-0.600265	0.135659	-4.42481	9.65286e-06	0.000185871
ENSMUSG00000020841	Cpd	carboxypeptidase D [Source:MGI Symbol;Acc:MGI:107265]	protein_coding	12874	uc007kga.1 --- ---	11	76778424	76847018	-1	1839.83	-0.646023	0.146018	-4.42428	9.67649e-06	0.000186128
ENSMUSG00000031343	Gabra3	gamma-aminobutyric acid (GABA) A receptor, subunit alpha 3 [Source:MGI Symbol;Acc:MGI:95615]	protein_coding	14396	uc009tkp.2 ---	X	72432681	72656848	-1	23.8432	-2.26039	0.510995	-4.42351	9.71104e-06	0.000186594
ENSMUSG00000022469	Rapgef3	Rap guanine nucleotide exchange factor (GEF) 3 [Source:MGI Symbol;Acc:MGI:2441741]	protein_coding	223864	uc007xkz.2 uc007xla.2 uc011zym.1 uc007xkz.2 --- --- --- --- --- --- --- --- --- --- --- --- ---	15	97744770	97767972	-1	180.873	-1.1222	0.253749	-4.42249	9.75717e-06	0.000187282
ENSMUSG00000022407	Adsl	adenylosuccinate lyase [Source:MGI Symbol;Acc:MGI:103202]	protein_coding	11564	uc007wvz.2 --- uc007wvz.2 --- --- uc007wvz.2 --- --- --- --- ---	15	80948490	80970947	1	459.081	0.640333	0.144835	4.42111	9.81936e-06	0.000188275
ENSMUSG00000000903	Vpreb3	pre-B lymphocyte gene 3 [Source:MGI Symbol;Acc:MGI:98938]	protein_coding	22364	--- uc007ftt.1	10	75943057	75949657	1	8.15922	-2.28521	0.517014	-4.42001	9.86944e-06	0.000189035
ENSMUSG00000039013	Siglecf	sialic acid binding Ig-like lectin F [Source:MGI Symbol;Acc:MGI:2681107]	protein_coding	233186	--- uc009gmm.2 --- uc009gmn.1 uc012fje.2 uc009gmn.1	7	43351341	43359531	1	428.244	-1.48242	0.335569	-4.41762	9.97958e-06	0.000190943
ENSMUSG00000054520	Sh3bp2	SH3-domain binding protein 2 [Source:MGI Symbol;Acc:MGI:1346349]	protein_coding	24055	--- uc008xcl.2 --- --- uc008xcn.2 uc008xco.3 --- uc008xco.3	5	34525838	34563641	1	181.37	-1.09986	0.249192	-4.41371	1.01615e-05	0.000194219
ENSMUSG00000003477	Inmt	indolethylamine N-methyltransferase [Source:MGI Symbol;Acc:MGI:102963]	protein_coding	21743	uc009can.1 ---	6	55170626	55175043	-1	1071.84	-2.05417	0.465547	-4.41238	1.02239e-05	0.000195204
ENSMUSG00000005251	Ripk4	receptor-interacting serine-threonine kinase 4 [Source:MGI Symbol;Acc:MGI:1919638]	protein_coding	72388	uc008adn.1	16	97741933	97763737	-1	523.035	0.590282	0.133823	4.41091	1.02937e-05	0.00019633
ENSMUSG00000069910	Spdl1	spindle apparatus coiled-coil protein 1 [Source:MGI Symbol;Acc:MGI:1917635]	protein_coding	70385	uc007ilc.2 --- ---	11	34809190	34833641	-1	49.0962	-1.31462	0.298076	-4.41037	1.03195e-05	0.000196614
ENSMUSG00000070780	Rbm47	RNA binding motif protein 47 [Source:MGI Symbol;Acc:MGI:2384294]	protein_coding	245945	uc008xol.3 uc008xoo.3 uc008xok.3 uc008xom.3 uc008xon.3 uc008xok.3 uc008xop.3 --- --- --- --- --- --- uc008xoo.3	5	66016549	66173118	-1	1981.36	0.654634	0.148441	4.41005	1.03347e-05	0.000196697
ENSMUSG00000013974	Mcemp1	mast cell expressed membrane protein 1 [Source:MGI Symbol;Acc:MGI:1916439]	protein_coding	69189	uc009ksi.1	8	3665754	3669259	1	735.971	-1.50023	0.340255	-4.40913	1.03788e-05	0.000197328
ENSMUSG00000000753	Serpinf1	serine (or cysteine) peptidase inhibitor, clade F, member 1 [Source:MGI Symbol;Acc:MGI:108080]	protein_coding	20317	uc007kdp.1 --- uc007kdp.1 uc007kdp.1 --- uc007kdp.1 uc007kdq.1 ---	11	75409769	75422701	-1	126.371	-1.08922	0.247087	-4.40827	1.04199e-05	0.000197901
ENSMUSG00000034706	Dnaic2	dynein, axonemal, intermediate chain 2 [Source:MGI Symbol;Acc:MGI:2685574]	protein_coding	432611	--- uc007mfn.1 --- uc007mfn.1 uc007mfn.1 --- ---	11	114727408	114757889	1	10.4601	-2.25962	0.51266	-4.40763	1.04508e-05	0.00019828
ENSMUSG00000015053	Gata2	GATA binding protein 2 [Source:MGI Symbol;Acc:MGI:95662]	protein_coding	14461	uc009cvc.2 --- uc009cvd.2 --- ---	6	88193891	88207032	1	233.606	-1.84379	0.418353	-4.40727	1.04684e-05	0.000198405
ENSMUSG00000020111	Micu1	mitochondrial calcium uptake 1 [Source:MGI Symbol;Acc:MGI:2384909]	protein_coding	216001	uc007fdx.2 --- uc007fdy.2 uc007fdy.2 uc007fdx.2 --- --- --- --- --- --- uc007fdx.2	10	59702477	59864132	1	545.704	-0.508397	0.115475	-4.40266	1.06931e-05	0.000202418
ENSMUSG00000034898	Filip1	filamin A interacting protein 1 [Source:MGI Symbol;Acc:MGI:1917848]	protein_coding	70598	uc009quy.1 --- uc009quz.1 ---	9	79815051	80012851	-1	1302.56	1.2155	0.276094	4.40247	1.07025e-05	0.000202418
ENSMUSG00000029925	Tbxas1	thromboxane A synthase 1, platelet [Source:MGI Symbol;Acc:MGI:98497]	protein_coding	21391	uc009blc.1 uc009ble.1 --- --- --- --- ---	6	38875404	39084585	1	183.268	-1.45604	0.330922	-4.39994	1.0828e-05	0.000204577
ENSMUSG00000064325	Hhip	Hedgehog-interacting protein [Source:MGI Symbol;Acc:MGI:1341847]	protein_coding	15245	--- uc009mix.2	8	79965851	80058006	-1	110.576	-1.88468	0.428586	-4.39743	1.0954e-05	0.000206742
ENSMUSG00000050315	Synpo2	synaptopodin 2 [Source:MGI Symbol;Acc:MGI:2153070]	protein_coding	118449	--- uc012cxa.1 uc012cxa.1 uc012cxa.1 --- --- ---	3	123076519	123236149	-1	110.206	-1.33204	0.302931	-4.39717	1.09674e-05	0.000206779
ENSMUSG00000031755	Bbs2	Bardet-Biedl syndrome 2 (human) [Source:MGI Symbol;Acc:MGI:2135267]	protein_coding	67378	uc009mvs.1 --- ---	8	94067954	94098928	-1	275.601	0.821827	0.186992	4.39499	1.10777e-05	0.000208642
ENSMUSG00000052298	Cdc42se2	CDC42 small effector 2 [Source:MGI Symbol;Acc:MGI:1919979]	protein_coding	72729	uc007iyf.2 --- --- ---	11	54717456	54787675	-1	1009.61	-0.838069	0.190697	-4.39476	1.10895e-05	0.000208647
ENSMUSG00000040711	Sh3pxd2b	SH3 and PX domains 2B [Source:MGI Symbol;Acc:MGI:2442062]	protein_coding	268396	uc007ijq.1 ---	11	32347820	32428173	1	528.841	-0.903797	0.205665	-4.3945	1.11026e-05	0.000208675
ENSMUSG00000015314	Slamf6	SLAM family member 6 [Source:MGI Symbol;Acc:MGI:1353620]	protein_coding	30925	uc007dph.1 uc007dpg.1 --- uc011wwh.1 --- --- ---	1	171917515	171953170	1	97.6691	-1.57922	0.359689	-4.39053	1.13075e-05	0.000212307
ENSMUSG00000026928	Card9	caspase recruitment domain family, member 9 [Source:MGI Symbol;Acc:MGI:2685628]	protein_coding	332579	--- uc008iut.1 uc008iut.1	2	26352176	26360918	-1	130.743	-1.54328	0.351692	-4.38815	1.14317e-05	0.000214415
ENSMUSG00000057337	Chst3	carbohydrate (chondroitin 6/keratan) sulfotransferase 3 [Source:MGI Symbol;Acc:MGI:1858224]	protein_coding	53374	uc007fem.2 uc011xeg.1 uc011xeg.1	10	60181532	60219260	-1	35.436	-1.95487	0.44567	-4.38637	1.15257e-05	0.000215955
ENSMUSG00000054728	Phactr1	phosphatase and actin regulator 1 [Source:MGI Symbol;Acc:MGI:2659021]	protein_coding	218194	--- uc007qfo.2 uc007qfq.1 uc007qfp.1 --- uc007qfr.1 --- --- uc007qfo.2 --- --- --- --- --- --- uc007qfo.2 uc007qfp.1	13	42680623	43138526	1	438.32	-1.33394	0.304246	-4.38439	1.16309e-05	0.000217699
ENSMUSG00000027082	Tfpi	tissue factor pathway inhibitor [Source:MGI Symbol;Acc:MGI:1095418]	protein_coding	21788	uc008kij.1 uc008kil.1 uc008kik.2 uc008kim.1 uc008kij.1 uc008kim.1 --- --- uc008kil.1 uc008kik.2 uc008kij.1	2	84432855	84476775	-1	223.547	-1.18006	0.269296	-4.382	1.17596e-05	0.000219881
ENSMUSG00000033453	Adamts15	a disintegrin-like and metallopeptidase (reprolysin type) with thrombospondin type 1 motif, 15 [Source:MGI Symbol;Acc:MGI:2449569]	protein_coding	235130	uc009oqz.1 uc057aoc.1 ---	9	30899155	30922452	-1	146.76	-1.53136	0.349666	-4.37949	1.18957e-05	0.000222197
ENSMUSG00000030534	Vps33b	vacuolar protein sorting 33B [Source:MGI Symbol;Acc:MGI:2446237]	protein_coding	233405	uc012fnm.1 --- --- uc029wmi.1 --- ---	7	80269649	80291754	1	491.303	0.74533	0.170244	4.37801	1.19765e-05	0.000223476
ENSMUSG00000045103	Dmd	dystrophin, muscular dystrophy [Source:MGI Symbol;Acc:MGI:94909]	protein_coding	13405	uc009tri.2 --- uc009trp.3 --- --- --- uc009trq.3 --- --- --- --- --- --- ---	X	82948870	85206141	1	245.433	-1.21489	0.277549	-4.37722	1.20204e-05	0.000224063
ENSMUSG00000024679	Ms4a6d	membrane-spanning 4-domains, subfamily A, member 6D [Source:MGI Symbol;Acc:MGI:1916024]	protein_coding	68774	uc008gsm.1 --- uc008gsm.1 ---	19	11586604	11604849	-1	205.402	-1.20124	0.274606	-4.37442	1.21756e-05	0.000226721
ENSMUSG00000018537	Pcgf2	polycomb group ring finger 2 [Source:MGI Symbol;Acc:MGI:99161]	protein_coding	22658	uc007len.2 --- --- --- uc007lel.2 uc007lem.2	11	97688823	97700497	-1	843.413	1.02589	0.23464	4.37219	1.23004e-05	0.00022881
ENSMUSG00000046207	Pik3r6	phosphoinositide-3-kinase regulatory subunit 5 [Source:MGI Symbol;Acc:MGI:2144613]	protein_coding	104709	uc007jns.2 uc007jnu.2 --- --- uc007jnr.2	11	68503019	68552698	1	105.035	-1.44586	0.330743	-4.37154	1.23371e-05	0.000229257
ENSMUSG00000030787	Lyve1	lymphatic vessel endothelial hyaluronan receptor 1 [Source:MGI Symbol;Acc:MGI:2136348]	protein_coding	114332	uc009jfr.1 ---	7	110850607	110863239	-1	1220.93	-1.94391	0.444835	-4.36997	1.24265e-05	0.000230681
ENSMUSG00000097815	Gm26809	predicted gene, 26809 [Source:MGI Symbol;Acc:MGI:5477303]	lincRNA		---	6	18844220	18847360	1	121.433	-1.5547	0.356078	-4.36617	1.26444e-05	0.000234485
ENSMUSG00000025579	Gaa	glucosidase, alpha, acid [Source:MGI Symbol;Acc:MGI:95609]	protein_coding	14387	uc007mqi.3 uc007mqg.3 uc007mqh.3 --- --- --- --- ---	11	119267887	119285454	1	1376.9	0.514488	0.117846	4.36576	1.26681e-05	0.000234685
ENSMUSG00000068874	Selenbp1	selenium binding protein 1 [Source:MGI Symbol;Acc:MGI:96825]	protein_coding	20341	uc008qhf.1 --- uc008qhf.1 ---	3	94933056	94944758	1	5115.37	1.2058	0.276229	4.36519	1.2701e-05	0.000235052
ENSMUSG00000037860	Aim2	absent in melanoma 2 [Source:MGI Symbol;Acc:MGI:2686159]	protein_coding	383619	uc011wws.1 --- uc011wws.1 --- --- --- uc011wws.1	1	173350879	173466040	1	180.696	-1.47528	0.338095	-4.36352	1.27988e-05	0.000235897
ENSMUSG00000014599	Csf1	colony stimulating factor 1 (macrophage) [Source:MGI Symbol;Acc:MGI:1339753]	protein_coding	12977	uc008qxl.2 uc008qxk.2 --- uc008qxm.1 --- --- uc008qxn.1	3	107741048	107760469	-1	135.098	-1.57415	0.360746	-4.3636	1.27941e-05	0.000235897
ENSMUSG00000058881	Zfp516	zinc finger protein 516 [Source:MGI Symbol;Acc:MGI:2443957]	protein_coding	329003	uc008fuf.2 uc008fug.2	18	82910879	83005314	1	618.637	0.666913	0.152827	4.36385	1.27791e-05	0.000235897
ENSMUSG00000021375	Kif13a	kinesin family member 13A [Source:MGI Symbol;Acc:MGI:1098264]	protein_coding	16553	uc007qhn.1 uc007qhm.1 --- --- uc007qhn.1 --- --- --- ---	13	46749087	46929867	-1	2717.4	0.536986	0.123051	4.36394	1.27742e-05	0.000235897
ENSMUSG00000097835	Gm26910	predicted gene, 26910 [Source:MGI Symbol;Acc:MGI:5477404]	lincRNA		uc008fmw.1	18	67773712	67774857	-1	31.1846	1.40721	0.322552	4.36275	1.28438e-05	0.000236486
ENSMUSG00000031583	Wrn	Werner syndrome RecQ like helicase [Source:MGI Symbol;Acc:MGI:109635]	protein_coding	22427	uc012gcd.1 uc012gcb.1 uc012gca.1 uc012gcb.1 uc012gca.1	8	33234384	33385527	-1	362.131	-0.644757	0.147837	-4.36127	1.29309e-05	0.000237847
ENSMUSG00000019312	Grb7	growth factor receptor bound protein 7 [Source:MGI Symbol;Acc:MGI:102683]	protein_coding	14786	uc007lgk.1 --- --- --- --- ---	11	98446394	98455373	1	602.053	0.748995	0.171834	4.35882	1.30766e-05	0.000240282
ENSMUSG00000041782	Lad1	ladinin [Source:MGI Symbol;Acc:MGI:109343]	protein_coding	16763	uc007ctt.1 --- ---	1	135818598	135833342	1	461.436	1.0438	0.23953	4.35768	1.31448e-05	0.00024129
ENSMUSG00000100691	2010320M18Rik	RIKEN cDNA 2010320M18 gene [Source:MGI Symbol;Acc:MGI:1919343]	lincRNA		uc009mbo.2	8	70776815	70777823	1	96.2064	0.907873	0.208368	4.35706	1.31823e-05	0.000241733
ENSMUSG00000031506	Ptpn7	protein tyrosine phosphatase, non-receptor type 7 [Source:MGI Symbol;Acc:MGI:2156893]	protein_coding	320139	uc007css.1 --- uc007cst.1	1	135132700	135145317	1	105.325	-1.36178	0.312583	-4.35653	1.32143e-05	0.00024183
ENSMUSG00000026972	Arrdc1	arrestin domain containing 1 [Source:MGI Symbol;Acc:MGI:2446136]	protein_coding	215705	uc008ipm.2 uc008ipn.2 uc008ipn.2 --- --- --- uc008ipm.2 uc008ipn.2 --- uc008ipn.2 --- --- --- ---	2	24925352	24935252	-1	1046.86	0.737849	0.169366	4.35654	1.32135e-05	0.00024183
ENSMUSG00000037990	Sh3rf3	SH3 domain containing ring finger 3 [Source:MGI Symbol;Acc:MGI:2444637]	protein_coding	237353	uc007fdj.2 uc007fdk.2 --- --- ---	10	58813359	59138916	1	150.679	-1.6542	0.379949	-4.35375	1.33827e-05	0.000244665
ENSMUSG00000005864	Cnga2	cyclic nucleotide gated channel alpha 2 [Source:MGI Symbol;Acc:MGI:108040]	protein_coding	12789	uc009tkk.2 ---	X	71991849	72010218	1	53.0108	2.02886	0.466107	4.35278	1.34421e-05	0.000245501
ENSMUSG00000024395	Lims2	LIM and senescent cell antigen like domains 2 [Source:MGI Symbol;Acc:MGI:2385067]	protein_coding	225341	uc008eiv.1 --- --- --- --- --- --- --- ---	18	31931325	31958619	1	190.026	-1.8223	0.41939	-4.34512	1.39199e-05	0.000253972
ENSMUSG00000038415	Foxq1	forkhead box Q1 [Source:MGI Symbol;Acc:MGI:1298228]	protein_coding	15220	uc007pzj.2	13	31556134	31560976	1	182.329	1.8476	0.425397	4.34324	1.40396e-05	0.000255896
ENSMUSG00000025044	Msr1	macrophage scavenger receptor 1 [Source:MGI Symbol;Acc:MGI:98257]	protein_coding	20288	uc012gcm.1 uc009lmk.1 --- --- ---	8	39581685	39642673	-1	450.778	-1.42582	0.328349	-4.34238	1.40947e-05	0.000256643
ENSMUSG00000038663	Fsd2	fibronectin type III and SPRY domain containing 2 [Source:MGI Symbol;Acc:MGI:2444310]	protein_coding	244091	uc009icd.1	7	81533308	81566944	-1	52.452	-1.57918	0.363896	-4.33966	1.42706e-05	0.000259585
ENSMUSG00000026637	Traf5	TNF receptor-associated factor 5 [Source:MGI Symbol;Acc:MGI:107548]	protein_coding		--- uc029qvg.2	1	191997205	192092559	-1	78.8182	-1.09093	0.251537	-4.33705	1.44409e-05	0.000262418
ENSMUSG00000031875	Cmtm3	CKLF-like MARVEL transmembrane domain containing 3 [Source:MGI Symbol;Acc:MGI:2447162]	protein_coding	68119	--- uc009nam.1 --- uc009nam.1 uc009nam.1 --- uc009nam.1	8	104339410	104347672	1	249.637	-0.978133	0.225574	-4.33619	1.44973e-05	0.000263178
ENSMUSG00000038456	Dennd2a	DENN/MADD domain containing 2A [Source:MGI Symbol;Acc:MGI:2444961]	protein_coding	209773	uc009blx.1 --- --- --- uc009blz.1	6	39462378	39557867	-1	71.7066	-1.63818	0.377926	-4.33465	1.45992e-05	0.000264762
ENSMUSG00000024663	Rab3il1	RAB3A interacting protein (rabin3)-like 1 [Source:MGI Symbol;Acc:MGI:1922010]	protein_coding	74760	uc008gov.1 --- --- uc008gow.1 uc008gox.1 uc008gow.1 --- ---	19	10001669	10038380	1	115.125	-0.977898	0.225655	-4.33359	1.46697e-05	0.000265775
ENSMUSG00000057135	Scimp	SLP adaptor and CSK interacting membrane protein [Source:MGI Symbol;Acc:MGI:3610314]	protein_coding	327957	uc007jwp.1 uc011xya.1	11	70790932	70812586	-1	55.9016	-1.53497	0.35426	-4.3329	1.47159e-05	0.000266345
ENSMUSG00000057246	BC051142	cDNA sequence BC051142 [Source:MGI Symbol;Acc:MGI:3039565]	protein_coding	407788	uc008cco.2 --- --- uc008ccn.2 --- uc008ccp.2 --- --- --- --- ---	17	34398820	34460734	1	138.85	1.73152	0.399715	4.3319	1.47831e-05	0.000267293
ENSMUSG00000006411	Nectin4	nectin cell adhesion molecule 4 [Source:MGI Symbol;Acc:MGI:1918990]	protein_coding	71740	uc007dof.2 uc011wwc.1	1	171370099	171388598	1	566.518	0.970275	0.224126	4.32916	1.49682e-05	0.000270101
ENSMUSG00000029190	D5Ertd579e	DNA segment, Chr 5, ERATO Doi 579, expressed [Source:MGI Symbol;Acc:MGI:1261849]	protein_coding	320661	uc029vhc.2 --- --- --- --- --- uc056zzn.1	5	36600485	36696024	-1	880.217	-0.437664	0.101094	-4.32928	1.496e-05	0.000270101
ENSMUSG00000049154	Fam183b	family with sequence similarity 183, member B [Source:MGI Symbol;Acc:MGI:1922679]	protein_coding	75429	uc007jci.2 uc011xvi.1	11	58792797	58801960	-1	9.79774	-2.27067	0.52482	-4.32658	1.51445e-05	0.000273008
ENSMUSG00000022237	Ankrd33b	ankyrin repeat domain 33B [Source:MGI Symbol;Acc:MGI:1917904]	protein_coding	67434	uc007vkd.3 uc007vkf.2 --- uc007vke.3	15	31291479	31367759	-1	154.537	-1.69309	0.391381	-4.32593	1.51887e-05	0.000273533
ENSMUSG00000020044	Timp3	tissue inhibitor of metalloproteinase 3 [Source:MGI Symbol;Acc:MGI:98754]	protein_coding	21859	uc007gnr.1 --- --- ---	10	86300372	86349506	1	4820.95	-1.24689	0.288287	-4.32517	1.52413e-05	0.000274206
ENSMUSG00000002257	Def6	differentially expressed in FDCP 6 [Source:MGI Symbol;Acc:MGI:1346328]	protein_coding	23853	uc008bqi.2 ---	17	28207778	28228608	1	139.064	-0.941344	0.217685	-4.32434	1.52986e-05	0.000274964
ENSMUSG00000033220	Rac2	RAS-related C3 botulinum substrate 2 [Source:MGI Symbol;Acc:MGI:97846]	protein_coding	19354	uc007wpp.1	15	78559169	78572783	-1	219.66	-1.29193	0.298812	-4.32355	1.53539e-05	0.000275684
ENSMUSG00000025324	Atp10a	ATPase, class V, type 10A [Source:MGI Symbol;Acc:MGI:1330809]	protein_coding	11982	--- uc009hef.2	7	58656166	58829420	1	340.036	-1.40472	0.324935	-4.32309	1.5386e-05	0.000275986
ENSMUSG00000034258	Mfsd7c	major facilitator superfamily domain containing 7C [Source:MGI Symbol;Acc:MGI:2384974]	protein_coding	217721	uc007ohe.1 ---	12	85746539	85813585	1	345.785	-1.21495	0.281066	-4.32264	1.54174e-05	0.000276198
ENSMUSG00000032946	Rasgrp2	RAS, guanyl releasing protein 2 [Source:MGI Symbol;Acc:MGI:1333849]	protein_coding	19395	uc008gip.1 --- --- --- --- --- --- --- --- uc008gip.1 --- uc008gip.1 --- --- --- --- --- --- --- --- --- --- --- uc008gip.1	19	6399340	6415216	1	118.889	-1.60432	0.371158	-4.32248	1.54284e-05	0.000276198
ENSMUSG00000036097	Slf2	SMC5-SMC6 complex localization factor 2 [Source:MGI Symbol;Acc:MGI:1924968]	protein_coding	226151	uc008hqb.1	19	44931119	44983787	1	970.761	-0.451612	0.104506	-4.3214	1.55045e-05	0.000277012
ENSMUSG00000026768	Itga8	integrin alpha 8 [Source:MGI Symbol;Acc:MGI:109442]	protein_coding	241226	uc008ijk.1 --- --- --- --- ---	2	12106632	12301922	-1	559.719	-2.06893	0.478759	-4.32143	1.55018e-05	0.000277012
ENSMUSG00000066406	Akap13	A kinase (PRKA) anchor protein 13 [Source:MGI Symbol;Acc:MGI:2676556]	protein_coding	75547	uc009hwx.2 --- --- uc009hwq.1 uc009hwr.1 --- --- --- --- uc009hwu.1 --- --- --- uc009hww.2 --- uc009hwx.2	7	75455534	75754609	1	4207.65	-0.543734	0.125874	-4.31966	1.56269e-05	0.0002781
ENSMUSG00000029570	Lfng	LFNG O-fucosylpeptide 3-beta-N-acetylglucosaminyltransferase [Source:MGI Symbol;Acc:MGI:1095413]	protein_coding	16848	uc009ahu.1 --- ---	5	140607320	140615545	1	119.267	-1.19289	0.276139	-4.31988	1.56112e-05	0.0002781
ENSMUSG00000021390	Ogn	osteoglycin [Source:MGI Symbol;Acc:MGI:109278]	protein_coding	18295	uc007qjr.1	13	49608046	49624501	1	524.277	-2.22654	0.515431	-4.31976	1.56201e-05	0.0002781
ENSMUSG00000039783	Kmo	kynurenine 3-monooxygenase (kynurenine 3-hydroxylase) [Source:MGI Symbol;Acc:MGI:2138151]	protein_coding	98256	uc007dtp.1 --- --- uc011wxd.1 ---	1	175620381	175662116	1	36.7681	-1.8292	0.423437	-4.3199	1.56101e-05	0.0002781
ENSMUSG00000019966	Kitl	kit ligand [Source:MGI Symbol;Acc:MGI:96974]	protein_coding	17311	uc007gxp.1 --- uc007gxr.1 uc011xmk.1 uc007gxq.1 ---	10	100015630	100100416	1	776.469	-1.67348	0.387454	-4.31916	1.56624e-05	0.000278458
ENSMUSG00000084319	Tpt1-ps3	tumor protein, translationally-controlled, pseudogene 3 [Source:MGI Symbol;Acc:MGI:2664997]	processed_pseudogene		---	6	99877816	99878334	-1	982.382	0.593118	0.137377	4.31745	1.5784e-05	0.000280344
ENSMUSG00000102037	Bcl2a1a	B cell leukemia/lymphoma 2 related protein A1a [Source:MGI Symbol;Acc:MGI:102687]	protein_coding	12044	uc009qzh.1	9	88956900	88962419	1	168.964	-1.14904	0.266212	-4.31627	1.58686e-05	0.000281571
ENSMUSG00000037254	Itih2	inter-alpha trypsin inhibitor, heavy chain 2 [Source:MGI Symbol;Acc:MGI:96619]	protein_coding	16425	--- uc008ihq.2 uc008ihq.2	2	10094593	10131396	-1	631.313	2.08421	0.482981	4.3153	1.59384e-05	0.000282531
ENSMUSG00000051486	Pcdhb11	protocadherin beta 11 [Source:MGI Symbol;Acc:MGI:2136746]	protein_coding	93882	uc008epw.1	18	37421418	37425836	1	12.9322	-2.03074	0.47079	-4.31348	1.60708e-05	0.000284599
ENSMUSG00000035439	Haus8	4HAUS augmin-like complex, subunit 8 [Source:MGI Symbol;Acc:MGI:1923728]	protein_coding	76478	--- uc009mch.2 uc009mcg.2 uc009mcg.2 uc009mch.2	8	71248561	71272934	-1	104.401	-1.29339	0.299874	-4.31313	1.60962e-05	0.00028477
ENSMUSG00000044676	Zfp612	zinc finger protein 612 [Source:MGI Symbol;Acc:MGI:2443465]	protein_coding	234725	--- uc009njv.2 uc009njw.2	8	110079746	110092741	1	450.272	0.60916	0.141246	4.31277	1.61223e-05	0.000284954
ENSMUSG00000024121	Atp6v0c	ATPase, H+ transporting, lysosomal V0 subunit C [Source:MGI Symbol;Acc:MGI:88116]	protein_coding	11984	--- uc008aup.2 uc008aup.2 uc008aup.2 --- ---	17	24163866	24169702	-1	146.38	1.12799	0.261612	4.3117	1.62005e-05	0.000285778
ENSMUSG00000029377	Ereg	epiregulin [Source:MGI Symbol;Acc:MGI:107508]	protein_coding	13874	uc008ybs.1	5	91074622	91093646	1	1090.88	1.25434	0.290908	4.31182	1.61918e-05	0.000285778
ENSMUSG00000022623	Shank3	SH3/ankyrin domain gene 3 [Source:MGI Symbol;Acc:MGI:1930016]	protein_coding	58234	uc007xha.2 --- uc007xhb.2 --- --- uc029suq.2 uc007xha.2	15	89499623	89560261	1	277.336	-1.4294	0.331549	-4.31129	1.62308e-05	0.000286032
ENSMUSG00000020571	Pdia6	protein disulfide isomerase associated 6 [Source:MGI Symbol;Acc:MGI:1919103]	protein_coding	71853	--- uc007ncp.1 --- --- ---	12	17266545	17284770	1	7026.79	0.745417	0.172941	4.31023	1.63082e-05	0.000287116
ENSMUSG00000005069	Pex5	peroxisomal biogenesis factor 5 [Source:MGI Symbol;Acc:MGI:1098808]	protein_coding	19305	uc009dqs.1 uc009dqu.1 uc033iup.1 uc009dqt.1 uc009dqu.1 --- --- --- uc009dqs.1	6	124396816	124415067	-1	417.047	0.775496	0.179963	4.30919	1.63851e-05	0.00028819
ENSMUSG00000026170	Cyp27a1	cytochrome P450, family 27, subfamily a, polypeptide 1 [Source:MGI Symbol;Acc:MGI:88594]	protein_coding	104086	uc007bna.2 --- ---	1	74713574	74737892	1	64.8499	-1.44264	0.334846	-4.30836	1.64471e-05	0.000288999
ENSMUSG00000028111	Ctsk	cathepsin K [Source:MGI Symbol;Acc:MGI:107823]	protein_coding	13038	uc008qjy.2	3	95499256	95509362	1	1355.68	-1.39771	0.324537	-4.30677	1.65654e-05	0.000290795
ENSMUSG00000019432	Ddx39b	DEAD (Asp-Glu-Ala-Asp) box polypeptide 39B [Source:MGI Symbol;Acc:MGI:99240]	protein_coding	53817	uc008cha.2 uc008cgz.2 --- uc008chc.2 --- uc008chc.2	17	35241746	35253707	1	2821.43	0.77237	0.179455	4.30398	1.67756e-05	0.000294199
ENSMUSG00000047250	Ptgs1	prostaglandin-endoperoxide synthase 1 [Source:MGI Symbol;Acc:MGI:97797]	protein_coding	19224	uc008jll.2 --- --- --- ---	2	36230426	36252272	1	1949.08	0.748572	0.17397	4.30288	1.68591e-05	0.000295377
ENSMUSG00000053198	Prx	periaxin [Source:MGI Symbol;Acc:MGI:108176]	protein_coding	19153	uc009fwi.2 uc009fwj.2 uc012fgi.1 uc009fwk.2	7	27499324	27520214	1	410.627	-2.03631	0.47333	-4.30208	1.692e-05	0.000295871
ENSMUSG00000001082	Mfsd10	major facilitator superfamily domain containing 10 [Source:MGI Symbol;Acc:MGI:1915544]	protein_coding	68294	uc008xcu.1 uc008xct.1 uc008xcv.1 --- --- uc008xcu.1 uc008xct.1 uc008xcv.1 uc008xcu.1 uc008xct.1 --- --- --- --- --- --- uc008xcv.1 uc008xcv.1 uc008xcu.1 uc008xct.1 --- --- --- --- --- --- ---	5	34633642	34637212	-1	227.415	0.695525	0.161669	4.30216	1.69139e-05	0.000295871
ENSMUSG00000028871	Rspo1	R-spondin 1 [Source:MGI Symbol;Acc:MGI:2183426]	protein_coding	192199	uc008urn.1 ---	4	124986430	125009099	1	33.1701	-2.14116	0.497896	-4.30043	1.70469e-05	0.000297801
ENSMUSG00000026070	Il18r1	interleukin 18 receptor 1 [Source:MGI Symbol;Acc:MGI:105383]	protein_coding	16182	uc007aud.1 uc007auf.1 uc007aug.1 uc011wjz.1 uc011wjz.1 uc011wjz.1	1	40465552	40500854	1	3940.69	0.896228	0.208516	4.29812	1.7225e-05	0.000300622
ENSMUSG00000032649	Colgalt2	collagen beta(1-O)galactosyltransferase 2 [Source:MGI Symbol;Acc:MGI:2138232]	protein_coding	269132	uc007czg.2	1	152399830	152510695	1	43.8215	-1.66502	0.387521	-4.29658	1.73451e-05	0.000301844
ENSMUSG00000039989	Cbx4	chromobox 4 [Source:MGI Symbol;Acc:MGI:1195985]	protein_coding	12418	uc007mpw.2 uc007mpx.2	11	119077573	119086221	-1	427.536	0.844445	0.196532	4.29673	1.73333e-05	0.000301844
ENSMUSG00000037185	Krt80	keratin 80 [Source:MGI Symbol;Acc:MGI:1921377]	protein_coding	74127	uc007xtb.1	15	101349571	101370125	-1	425.976	-1.57678	0.366951	-4.29699	1.73131e-05	0.000301844
ENSMUSG00000042246	Tmc7	transmembrane channel-like gene family 7 [Source:MGI Symbol;Acc:MGI:2443317]	protein_coding	209760	uc009jka.1 --- --- uc009jkc.1	7	118535841	118584736	-1	234.506	1.28651	0.299817	4.29098	1.77887e-05	0.000309266
ENSMUSG00000027171	Prrg4	proline rich Gla (G-carboxyglutamic acid) 4 (transmembrane) [Source:MGI Symbol;Acc:MGI:2442211]	protein_coding	228413	uc008lki.2 uc008lkh.1	2	104830741	104849876	-1	269.192	1.43155	0.333749	4.2893	1.79237e-05	0.000311315
ENSMUSG00000034021	Pds5b	PDS5 cohesin associated factor B [Source:MGI Symbol;Acc:MGI:2140945]	protein_coding	100710	uc009auh.2 --- uc009aui.1 --- --- --- uc009auh.2	5	150673739	150810690	1	919.426	-0.605895	0.141267	-4.28901	1.79474e-05	0.000311428
ENSMUSG00000022885	St6gal1	beta galactoside alpha 2,6 sialyltransferase 1 [Source:MGI Symbol;Acc:MGI:108470]	protein_coding	20440	uc007yto.2 --- --- uc007ytp.2 --- uc029swp.1	16	23224740	23360350	1	1101.92	1.06145	0.24765	4.28609	1.81844e-05	0.000315238
ENSMUSG00000039959	Hip1	huntingtin interacting protein 1 [Source:MGI Symbol;Acc:MGI:1099804]	protein_coding	215114	uc008zyk.3 uc008zyj.2 uc057bvo.1 --- --- uc008zyl.1 --- --- --- ---	5	135406531	135545120	-1	1063.4	-1.09451	0.255396	-4.28554	1.82298e-05	0.000315722
ENSMUSG00000020706	Ftsj3	FtsJ RNA methyltransferase homolog 3 (E. coli) [Source:MGI Symbol;Acc:MGI:1860295]	protein_coding	56095	uc007lym.1 --- --- --- --- ---	11	106249142	106256079	-1	754.22	0.4882	0.11396	4.28396	1.83598e-05	0.000317668
ENSMUSG00000025607	Copg2	coatomer protein complex, subunit gamma 2 [Source:MGI Symbol;Acc:MGI:1858683]	protein_coding	54160	uc029vty.2 --- --- --- --- --- --- uc029vty.2	6	30747554	30896794	-1	956.888	0.709607	0.165683	4.28292	1.84453e-05	0.000318842
ENSMUSG00000024556	Me2	malic enzyme 2, NAD(+)-dependent, mitochondrial [Source:MGI Symbol;Acc:MGI:2147351]	protein_coding	107029	uc008fox.1	18	73770040	73815392	-1	289.977	-0.995016	0.232391	-4.28165	1.85514e-05	0.000320244
ENSMUSG00000025223	Ldb1	LIM domain binding 1 [Source:MGI Symbol;Acc:MGI:894762]	protein_coding	16825	uc012bmr.1 uc008hrz.1 uc008hrz.1 uc012bmr.1 uc008hsa.1 --- --- uc012bmr.1	19	46032593	46045214	-1	1498.79	0.618218	0.144392	4.28152	1.85618e-05	0.000320244
ENSMUSG00000004266	Ptpn6	protein tyrosine phosphatase, non-receptor type 6 [Source:MGI Symbol;Acc:MGI:96055]	protein_coding	15170	uc009drk.2 uc009drj.1 uc009drl.2 --- uc009drj.1 --- --- --- uc012eso.1 --- ---	6	124720707	124738714	-1	1002.69	-0.620372	0.145014	-4.278	1.88578e-05	0.000325041
ENSMUSG00000039680	Mrps6	mitochondrial ribosomal protein S6 [Source:MGI Symbol;Acc:MGI:2153111]	protein_coding	121022	uc007zyu.1 ---	16	92058270	92112227	1	94.6102	-1.12338	0.262614	-4.27771	1.88827e-05	0.000325161
ENSMUSG00000045038	Prkce	protein kinase C, epsilon [Source:MGI Symbol;Acc:MGI:97599]	protein_coding	18754	uc008dug.2 --- uc008duh.2 --- ---	17	86167785	86657919	1	273.418	-1.25289	0.29311	-4.27446	1.91603e-05	0.000329626
ENSMUSG00000045312	Lhfpl2	lipoma HMGIC fusion partner-like 2 [Source:MGI Symbol;Acc:MGI:2145236]	protein_coding	218454	uc007rlp.1 --- --- --- --- --- uc007rlq.1 --- uc007rlq.1	13	94057796	94195409	1	418.524	-1.08631	0.25418	-4.27379	1.92181e-05	0.000330306
ENSMUSG00000001518	Itfg2	integrin alpha FG-GAP repeat containing 2 [Source:MGI Symbol;Acc:MGI:1915450]	protein_coding	101142	uc009edo.1 --- uc009edp.1 uc009edo.1 --- --- uc009edp.1 uc009edp.1 --- ---	6	128409444	128424931	-1	248.397	0.805514	0.188713	4.26847	1.96816e-05	0.000337952
ENSMUSG00000056698	Elmod3	ELMO/CED-12 domain containing 3 [Source:MGI Symbol;Acc:MGI:2445168]	protein_coding	232089	uc009ciu.2 uc009civ.2 uc009ciw.2 uc009ciw.2 --- ---	6	72565922	72598413	-1	201.899	0.908046	0.212778	4.26757	1.97613e-05	0.000338998
ENSMUSG00000107792	Gm43914	predicted gene, 43914 [Source:MGI Symbol;Acc:MGI:5690306]	sense_intronic		---	6	129418179	129418772	1	8.41276	-2.21969	0.520342	-4.26582	1.9917e-05	0.000341346
ENSMUSG00000028184	Adgrl2	adhesion G protein-coupled receptor L2 [Source:MGI Symbol;Acc:MGI:2139714]	protein_coding	99633	uc008rrz.1 --- uc008rsb.1 uc008rsb.1 uc008rsb.1 uc008rsb.1 uc008rsb.1 uc008rsb.1 uc008rsb.1 uc008rsb.1 uc008rsb.1 --- --- --- --- --- --- --- uc008rry.1 uc008rsb.1	3	148815583	148990555	-1	1165.63	-0.545189	0.12783	-4.26496	1.99935e-05	0.000342332
ENSMUSG00000031389	Arhgap4	Rho GTPase activating protein 4 [Source:MGI Symbol;Acc:MGI:2159577]	protein_coding	171207	uc009tna.2 uc012hkk.1 uc009tna.2 uc009tnc.2 uc009tnc.2 uc009tnc.2 uc009tnc.2 uc009tnd.2 uc009tnc.2 uc012hkj.1 uc009tna.2 uc012hkj.1 --- --- uc009tnb.2 --- --- --- --- ---	X	73891442	73921870	-1	103.815	-1.16354	0.272906	-4.26352	2.01235e-05	0.000343907
ENSMUSG00000030986	Dhx32	DEAH (Asp-Glu-Ala-His) box polypeptide 32 [Source:MGI Symbol;Acc:MGI:2141813]	protein_coding	101437	uc009kdk.1 --- uc012fvg.1 uc009kdl.2 --- --- --- --- --- ---	7	133720942	133782726	-1	618.983	0.61662	0.14462	4.26371	2.01056e-05	0.000343907
ENSMUSG00000020598	Nrcam	neuronal cell adhesion molecule [Source:MGI Symbol;Acc:MGI:104750]	protein_coding	319504	--- uc007nlv.2 --- uc007nlx.2 uc007nlu.2 uc007nls.2 --- --- --- --- uc007nlu.2 uc007nls.2 --- --- uc007nlz.2 --- uc007nmb.2	12	44328885	44601964	1	113.074	-1.68617	0.395668	-4.26157	2.02995e-05	0.000346586
ENSMUSG00000036943	Rab8b	RAB8B, member RAS oncogene family [Source:MGI Symbol;Acc:MGI:2442982]	protein_coding	235442	uc009qfk.2	9	66843664	66919687	-1	1174.97	-0.934922	0.219408	-4.26111	2.03417e-05	0.00034698
ENSMUSG00000001240	Ramp2	receptor (calcitonin) activity modifying protein 2 [Source:MGI Symbol;Acc:MGI:1859650]	protein_coding	54409	uc007lny.1 --- --- uc007lnz.2 --- --- --- uc007lny.1	11	101246028	101259546	1	410.15	-1.76264	0.413762	-4.26003	2.04399e-05	0.000348325
ENSMUSG00000037242	Clic4	chloride intracellular channel 4 (mitochondrial) [Source:MGI Symbol;Acc:MGI:1352754]	protein_coding	29876	uc008vgd.1 ---	4	135213969	135272814	-1	4534.17	-1.11403	0.261567	-4.25905	2.05296e-05	0.000349525
ENSMUSG00000056952	Tatdn2	TatD DNase domain containing 2 [Source:MGI Symbol;Acc:MGI:3576210]	protein_coding	381801	uc009dhg.1 uc009dhi.2 uc009dhh.1 --- uc009dhh.1	6	113697050	113711069	1	724.375	0.633781	0.148841	4.25812	2.06156e-05	0.000350659
ENSMUSG00000055320	Tead1	TEA domain family member 1 [Source:MGI Symbol;Acc:MGI:101876]	protein_coding	21676	uc009jgz.2 uc009jha.2 uc009jgx.2 --- --- uc009jha.2 --- uc012fsh.1 uc009jgx.2 uc009jgx.2 uc009jha.2 uc009jha.2 --- --- uc012fsh.1	7	112679318	112906807	1	1356.8	-0.845111	0.198485	-4.25781	2.06436e-05	0.000350805
ENSMUSG00000026879	Gsn	gelsolin [Source:MGI Symbol;Acc:MGI:95851]	protein_coding	227753	uc008jkc.2 --- --- uc008jkf.1 uc008jkg.2 ---	2	35256380	35307892	1	4369.52	-1.42667	0.33517	-4.25656	2.07592e-05	0.000352439
ENSMUSG00000026494	Kif26b	kinesin family member 26B [Source:MGI Symbol;Acc:MGI:2447076]	protein_coding	269152	--- uc007dvh.2 uc007dvh.2	1	178529125	178939200	1	80.1012	-1.18422	0.278343	-4.25454	2.09478e-05	0.000355306
ENSMUSG00000024277	Mapre2	microtubule-associated protein, RP/EB family, member 2 [Source:MGI Symbol;Acc:MGI:106271]	protein_coding	212307	--- uc012bah.1 uc008egd.1 uc008ege.2 --- uc008egf.2 --- --- uc012bah.1	18	23752333	23893861	1	1060.65	-0.549401	0.129154	-4.25384	2.10134e-05	0.000356085
ENSMUSG00000029780	Nt5c3	5'-nucleotidase, cytosolic III [Source:MGI Symbol;Acc:MGI:1927186]	protein_coding	107569	uc009cbq.3 uc009cbr.3 --- --- uc009cbr.3 --- --- --- ---	6	56882400	56923932	-1	374.509	0.683166	0.160657	4.25233	2.11554e-05	0.000357869
ENSMUSG00000074305	Peak1	pseudopodium-enriched atypical kinase 1 [Source:MGI Symbol;Acc:MGI:2442366]	protein_coding	244895	--- uc009psz.2 --- uc029xbg.1	9	56201126	56418067	-1	697.605	-0.801064	0.188384	-4.2523	2.11582e-05	0.000357869
ENSMUSG00000042751	Nmnat2	nicotinamide nucleotide adenylyltransferase 2 [Source:MGI Symbol;Acc:MGI:2444155]	protein_coding	226518	uc007czq.1 --- --- ---	1	152954993	153119261	1	25.518	-1.69956	0.399865	-4.25033	2.13451e-05	0.000360693
ENSMUSG00000041859	Mcm3	minichromosome maintenance complex component 3 [Source:MGI Symbol;Acc:MGI:101845]	protein_coding	17215	uc007alc.1 --- --- --- ---	1	20802968	20820312	-1	369.129	-0.759646	0.178833	-4.2478	2.15883e-05	0.000364462
ENSMUSG00000026618	Iars2	isoleucine-tRNA synthetase 2, mitochondrial [Source:MGI Symbol;Acc:MGI:1919586]	protein_coding	381314	uc007dyz.1 --- uc007dyz.1 uc007dyz.1 ---	1	185284726	185329396	-1	996.047	0.447434	0.105353	4.24698	2.16675e-05	0.000365456
ENSMUSG00000071506	Tmem139	transmembrane protein 139 [Source:MGI Symbol;Acc:MGI:1924444]	protein_coding	109218	uc009bqp.1	6	42261970	42264555	1	201.718	1.13289	0.26677	4.24669	2.16948e-05	0.000365576
ENSMUSG00000020814	Mxra7	matrix-remodelling associated 7 [Source:MGI Symbol;Acc:MGI:1914872]	protein_coding	67622	uc007mmf.2 uc007mmg.1 uc007mmg.1	11	116803062	116828046	-1	219.11	-1.54106	0.36294	-4.24606	2.1756e-05	0.000366266
ENSMUSG00000028655	Mfsd2a	major facilitator superfamily domain containing 2A [Source:MGI Symbol;Acc:MGI:1923824]	protein_coding	76574	--- uc008uoo.2 --- ---	4	122946850	122961188	-1	129.598	-1.38861	0.327177	-4.24421	2.1936e-05	0.000368954
ENSMUSG00000026678	Rgs5	regulator of G-protein signaling 5 [Source:MGI Symbol;Acc:MGI:1098434]	protein_coding	19737	uc007dlm.2 uc057avu.1	1	169655501	169695813	1	906.752	1.21032	0.285304	4.24221	2.2133e-05	0.00037192
ENSMUSG00000086918	4930429F24Rik	RIKEN cDNA 4930429F24 gene [Source:MGI Symbol;Acc:MGI:1921883]	lincRNA		uc029xez.1	9	79793641	79803235	1	148.38	1.1419	0.269336	4.23968	2.23836e-05	0.000375783
ENSMUSG00000005686	Ampd3	adenosine monophosphate deaminase 3 [Source:MGI Symbol;Acc:MGI:1096344]	protein_coding	11717	uc009jfl.2 --- uc009jfl.2 uc009jfn.2 uc009jfn.2 --- --- --- uc009jfm.1	7	110768206	110812405	1	284.912	-1.29063	0.304643	-4.23653	2.26996e-05	0.000380631
ENSMUSG00000000958	Slc7a7	solute carrier family 7 (cationic amino acid transporter, y+ system), member 7 [Source:MGI Symbol;Acc:MGI:1337120]	protein_coding	20540	uc007tvv.2 uc007tvw.2 uc007tvv.2 --- --- --- --- ---	14	54369442	54417780	-1	114.137	-0.824925	0.194724	-4.23639	2.27145e-05	0.000380631
ENSMUSG00000057098	Ebf1	early B cell factor 1 [Source:MGI Symbol;Acc:MGI:95275]	protein_coding	13591	uc007ink.2 uc007inm.2 uc007inm.2 --- --- --- ---	11	44617317	45008091	1	87.6134	-1.24107	0.293181	-4.23311	2.30479e-05	0.00038575
ENSMUSG00000062995	Ica1	islet cell autoantigen 1 [Source:MGI Symbol;Acc:MGI:96391]	protein_coding	15893	uc009axx.1 uc009axy.1 uc009axy.1 uc009axy.1 --- uc009axx.1 uc009axy.1 --- uc009axz.1 --- --- --- ---	6	8630527	8778488	-1	799.07	1.05008	0.248072	4.23297	2.30626e-05	0.00038575
ENSMUSG00000071715	Ncf4	neutrophil cytosolic factor 4 [Source:MGI Symbol;Acc:MGI:109186]	protein_coding	17972	uc007wow.2 --- --- --- ---	15	78244801	78262580	1	131.841	-1.20538	0.284804	-4.2323	2.31315e-05	0.000386545
ENSMUSG00000024044	Epb41l3	erythrocyte membrane protein band 4.1 like 3 [Source:MGI Symbol;Acc:MGI:103008]	protein_coding	13823	--- uc008dks.2 --- uc008dkp.1 uc008dks.2 uc008dkr.1 --- uc033hfa.1 --- --- --- --- --- uc008dkp.1	17	69075683	69289989	1	29.5688	-1.78479	0.42177	-4.23166	2.31974e-05	0.000387287
ENSMUSG00000040274	Cdk6	cyclin-dependent kinase 6 [Source:MGI Symbol;Acc:MGI:1277162]	protein_coding	12571	--- uc008wgu.2 --- --- uc008wgu.2	5	3341485	3531008	1	452.291	-1.08429	0.256311	-4.23035	2.3333e-05	0.000389193
ENSMUSG00000034906	Ncaph	non-SMC condensin I complex, subunit H [Source:MGI Symbol;Acc:MGI:2444777]	protein_coding	215387	uc008met.2 --- --- --- --- ---	2	127103809	127133954	-1	97.8186	-1.02446	0.242194	-4.22992	2.33777e-05	0.000389578
ENSMUSG00000027490	E2f1	E2F transcription factor 1 [Source:MGI Symbol;Acc:MGI:101941]	protein_coding	13555	uc008njk.2 uc008njl.2	2	154559407	154569892	-1	89.4717	-1.2887	0.30478	-4.2283	2.35466e-05	0.000392031
ENSMUSG00000017561	Crlf3	cytokine receptor-like factor 3 [Source:MGI Symbol;Acc:MGI:1860086]	protein_coding	54394	uc011yaq.2 uc007kld.2 uc007kld.2 uc007kld.2 --- --- --- ---	11	80046493	80080991	-1	397.209	-0.832696	0.196959	-4.22777	2.36014e-05	0.000392582
ENSMUSG00000037031	Tspan15	tetraspanin 15 [Source:MGI Symbol;Acc:MGI:1917673]	protein_coding	70423	uc007fgv.1 --- --- --- ---	10	62185396	62231251	-1	375.653	-0.86538	0.204743	-4.22667	2.37171e-05	0.000394144
ENSMUSG00000050379	Sept6	septin 6 [Source:MGI Symbol;Acc:MGI:1888939]	protein_coding	56526	uc009sya.2 uc009sxz.2 uc009sxx.2 --- ---	X	36911326	36991794	-1	192.526	-0.8437	0.199722	-4.22438	2.39604e-05	0.000397822
ENSMUSG00000001348	Acp5	acid phosphatase 5, tartrate resistant [Source:MGI Symbol;Acc:MGI:87883]	protein_coding	11433	uc009ooa.1 uc009oob.1 uc009oob.1 uc009ooa.1 uc009onz.1 uc009ooa.1 --- uc009onz.1	9	22126727	22135711	-1	335.972	-1.38829	0.328751	-4.22293	2.41147e-05	0.000400017
ENSMUSG00000037418	Best1	bestrophin 1 [Source:MGI Symbol;Acc:MGI:1346332]	protein_coding	24115	uc008gou.2 ---	19	9985174	10001633	-1	56.3829	-1.63768	0.387829	-4.22268	2.4142e-05	0.000400101
ENSMUSG00000032902	Slc16a1	solute carrier family 16 (monocarboxylic acid transporters), member 1 [Source:MGI Symbol;Acc:MGI:106013]	protein_coding	20501	uc008qui.2	3	104638668	104658462	1	1127.52	0.612179	0.145098	4.21906	2.45321e-05	0.000406195
ENSMUSG00000034118	Tpst1	protein-tyrosine sulfotransferase 1 [Source:MGI Symbol;Acc:MGI:1298231]	protein_coding	22021	--- uc008zud.3 uc008zuc.3	5	130073326	130135729	1	92.164	-1.03211	0.244754	-4.21695	2.4763e-05	0.000409643
ENSMUSG00000040714	Klc3	kinesin light chain 3 [Source:MGI Symbol;Acc:MGI:1277971]	protein_coding	232943	uc009flt.2 uc033iwy.1 uc009fls.2 --- uc033iwy.1 uc009fls.2 uc009flt.2 ---	7	19394437	19404104	-1	216.889	1.11016	0.263334	4.21578	2.48918e-05	0.000411398
ENSMUSG00000033960	Jcad	junctional cadherin 5 associated [Source:MGI Symbol;Acc:MGI:2685174]	protein_coding	240185	uc008dyl.1	18	4634929	4682868	1	1859.29	-1.62544	0.385728	-4.21396	2.5093e-05	0.000413237
ENSMUSG00000047878	A4galt	alpha 1,4-galactosyltransferase [Source:MGI Symbol;Acc:MGI:3512453]	protein_coding	239559	uc007xae.2 uc007xaf.2	15	83226726	83251774	-1	80.1447	-1.70233	0.403976	-4.21395	2.50946e-05	0.000413237
ENSMUSG00000100213	Gm28151	predicted gene 28151 [Source:MGI Symbol;Acc:MGI:5578857]	lincRNA		---	1	46849529	46850479	-1	51.6978	1.45128	0.344393	4.21404	2.50844e-05	0.000413237
ENSMUSG00000001665	Gstt3	glutathione S-transferase, theta 3 [Source:MGI Symbol;Acc:MGI:2143526]	protein_coding	103140	uc007frb.1 --- uc007frb.1 --- --- ---	10	75774115	75781414	-1	641.979	0.841735	0.199732	4.21433	2.50523e-05	0.000413237
ENSMUSG00000000605	Clcn4	chloride channel, voltage-sensitive 4 [Source:MGI Symbol;Acc:MGI:104571]	protein_coding	12727	uc009fcr.2 uc009fcp.2 --- uc009fcq.2 --- --- --- --- uc057aft.1 uc057afu.1	7	7282309	7300851	-1	798.991	-1.05231	0.249809	-4.21248	2.52584e-05	0.000415557
ENSMUSG00000024335	Brd2	bromodomain containing 2 [Source:MGI Symbol;Acc:MGI:99495]	protein_coding	14312	uc008cbi.1 uc008cbj.2 --- uc029thd.1 --- --- --- --- uc008cbk.2 --- --- --- ---	17	34112023	34122634	-1	3792.81	0.409941	0.097402	4.20876	2.56776e-05	0.00042207
ENSMUSG00000035168	Tanc1	tetratricopeptide repeat, ankyrin repeat and coiled-coil containing 1 [Source:MGI Symbol;Acc:MGI:1914110]	protein_coding	66860	uc008jtj.2 --- --- uc008jtj.2 --- --- --- --- --- uc008jtm.2 uc008jtj.2	2	59612042	59846149	1	1588.75	0.459671	0.109281	4.20634	2.59539e-05	0.000426223
ENSMUSG00000021892	Sh3bp5	SH3-domain binding protein 5 (BTK-associated) [Source:MGI Symbol;Acc:MGI:1344391]	protein_coding	24056	uc007sxp.1 ---	14	31359880	31436078	-1	304.947	-1.35356	0.321927	-4.20457	2.61581e-05	0.000429188
ENSMUSG00000045231	BC106179	cDNA sequence BC106179 [Source:MGI Symbol;Acc:MGI:3702726]	protein_coding		uc007ytn.2	16	23220656	23225368	-1	21.1587	1.99457	0.474475	4.20374	2.62536e-05	0.000430365
ENSMUSG00000034463	Scara3	scavenger receptor class A, member 3 [Source:MGI Symbol;Acc:MGI:2444418]	protein_coding	219151	uc007ujr.1	14	65919394	65953935	-1	86.3882	1.8018	0.428821	4.20176	2.64852e-05	0.000433767
ENSMUSG00000031824	6430548M08Rik	RIKEN cDNA 6430548M08 gene [Source:MGI Symbol;Acc:MGI:2443793]	protein_coding	234797	--- uc009nqu.2 uc009nqv.2 --- uc009nqt.1 uc009nqw.2 --- --- uc009nqt.1	8	120114152	120165306	1	268.839	-1.36794	0.325579	-4.20154	2.65103e-05	0.000433785
ENSMUSG00000001029	Icam2	intercellular adhesion molecule 2 [Source:MGI Symbol;Acc:MGI:96394]	protein_coding	15896	uc007lyx.1 --- uc007lyx.1 --- ---	11	106377656	106388075	-1	168.704	-1.59927	0.380734	-4.20049	2.66342e-05	0.000435419
ENSMUSG00000037112	Sik2	salt inducible kinase 2 [Source:MGI Symbol;Acc:MGI:2445031]	protein_coding	235344	uc009pky.1 --- --- --- ---	9	50892801	51009073	-1	131.823	-1.32054	0.314448	-4.19954	2.67454e-05	0.000436841
ENSMUSG00000055737	Ghr	growth hormone receptor [Source:MGI Symbol;Acc:MGI:95708]	protein_coding	14600	uc007vcc.2 uc007vcb.2 uc007vce.2 uc007vce.2 uc033gsy.1 --- --- --- --- ---	15	3317760	3583492	-1	943.008	-0.938655	0.223752	-4.19507	2.72792e-05	0.000444579
ENSMUSG00000043541	Casc1	cancer susceptibility candidate 1 [Source:MGI Symbol;Acc:MGI:2444480]	protein_coding	320662	--- uc012evn.1 uc009erc.2 uc012evo.1 uc009ere.2 --- --- --- ---	6	145174834	145211005	-1	35.8083	1.52868	0.364385	4.19522	2.72608e-05	0.000444579
ENSMUSG00000021546	Hnrnpk	heterogeneous nuclear ribonucleoprotein K [Source:MGI Symbol;Acc:MGI:99894]	protein_coding	15387	uc007qtv.2 uc007qtu.2 uc007qtw.2 uc007qtt.2 uc007qts.3 uc007qtx.2 uc007qty.2 --- --- --- uc007qtw.2 --- --- --- --- uc007qtt.2 --- --- uc007qtt.2 --- uc007qtt.2 uc007qtu.2 uc007qtx.2 --- --- uc007qty.2 uc007qts.3 uc007qtt.2 uc007qtu.2 uc007qtx.2 --- --- -	13	58391142	58403343	-1	7506	0.335881	0.0800679	4.19495	2.72929e-05	0.000444579
ENSMUSG00000039585	Myo9a	myosin IXa [Source:MGI Symbol;Acc:MGI:107735]	protein_coding	270163	uc009pyq.2 --- --- --- --- ---	9	59750896	59928866	1	1032.51	-0.557928	0.133027	-4.19411	2.73949e-05	0.000445439
ENSMUSG00000021904	Sema3g	sema domain, immunoglobulin domain (Ig), short basic domain, secreted, (semaphorin) 3G [Source:MGI Symbol;Acc:MGI:3041242]	protein_coding	218877	uc007sxe.1	14	31217860	31230350	1	340.783	-1.63365	0.389498	-4.19425	2.73771e-05	0.000445439
ENSMUSG00000040268	Plekha1	pleckstrin homology domain containing, family A (phosphoinositide binding specific) member 1 [Source:MGI Symbol;Acc:MGI:2442213]	protein_coding	101476	--- uc009kar.1 --- --- uc009kar.1 uc009kas.1 uc009kat.1 --- ---	7	130865756	130913312	1	1512.87	-0.51936	0.123837	-4.19389	2.74208e-05	0.000445459
ENSMUSG00000021957	Tkt	transketolase [Source:MGI Symbol;Acc:MGI:105992]	protein_coding	21881	--- uc007svc.2 --- --- uc007svc.2 --- --- --- ---	14	30548359	30574720	1	1629.83	-0.477399	0.113896	-4.19155	2.77059e-05	0.000449283
ENSMUSG00000021555	Naa35	N(alpha)-acetyltransferase 35, NatC auxiliary subunit [Source:MGI Symbol;Acc:MGI:1925939]	protein_coding	78689	--- uc007quu.2 --- --- uc007quu.2 --- --- --- --- --- uc007quv.1 --- --- --- --- --- ---	13	59585259	59635922	1	745.097	0.661781	0.157879	4.19171	2.76857e-05	0.000449283
ENSMUSG00000036295	Lrrn3	leucine rich repeat protein 3, neuronal [Source:MGI Symbol;Acc:MGI:106036]	protein_coding	16981	uc007nln.2	12	41451668	41486431	-1	27.716	-1.80845	0.431487	-4.19121	2.77469e-05	0.000449545
ENSMUSG00000025270	Alas2	aminolevulinic acid synthase 2, erythroid [Source:MGI Symbol;Acc:MGI:87990]	protein_coding	11656	uc009uoj.1 uc009uok.1 --- ---	X	150547375	150570638	1	166.834	-1.70145	0.406081	-4.18991	2.79059e-05	0.000451716
ENSMUSG00000018341	Il12rb2	interleukin 12 receptor, beta 2 [Source:MGI Symbol;Acc:MGI:1270861]	protein_coding	16162	uc057bxj.1 uc009cfo.1	6	67291318	67376188	-1	31.6969	-1.6285	0.388813	-4.18837	2.80962e-05	0.000453577
ENSMUSG00000028552	Eps15	epidermal growth factor receptor pathway substrate 15 [Source:MGI Symbol;Acc:MGI:104583]	protein_coding	13858	uc008ucf.2 --- uc008ucf.2 uc008ucf.2 --- --- uc008ucg.2 --- --- ---	4	109280268	109387817	1	1583	-0.566006	0.135129	-4.18863	2.80643e-05	0.000453577
ENSMUSG00000035529	Prdm4	PR domain containing 4 [Source:MGI Symbol;Acc:MGI:1920093]	protein_coding	72843	uc007gnf.2 --- uc007gnf.2 --- --- uc007gng.1 uc007gng.1	10	85891966	85917142	-1	428.793	0.485779	0.115982	4.18841	2.80911e-05	0.000453577
ENSMUSG00000021192	Golga5	golgi autoantigen, golgin subfamily a, 5 [Source:MGI Symbol;Acc:MGI:1351475]	protein_coding	27277	uc007oug.2 uc007ouh.1 uc007oug.2 uc007ouh.1	12	102469135	102497907	1	785.67	0.567239	0.135496	4.18638	2.83441e-05	0.000457171
ENSMUSG00000006005	Tpr	translocated promoter region, nuclear basket protein [Source:MGI Symbol;Acc:MGI:1922066]	protein_coding	108989	uc007cyb.2 --- --- --- --- uc007cye.1 --- --- --- --- --- --- ---	1	150392838	150449935	1	4764.91	0.411399	0.0983075	4.18482	2.85396e-05	0.000459914
ENSMUSG00000028989	Angptl7	angiopoietin-like 7 [Source:MGI Symbol;Acc:MGI:3605801]	protein_coding	654812	uc008vus.1	4	148495183	148500460	-1	95.9902	-2.00351	0.478893	-4.18363	2.86888e-05	0.000461907
ENSMUSG00000048279	Sacs	sacsin [Source:MGI Symbol;Acc:MGI:1354724]	protein_coding	50720	uc011znc.1 uc007ufq.1 --- uc011znc.1 uc007ufp.1	14	61138457	61240695	1	69.2539	-1.24519	0.297701	-4.18269	2.88075e-05	0.000463406
ENSMUSG00000001870	Ltbp1	latent transforming growth factor beta binding protein 1 [Source:MGI Symbol;Acc:MGI:109151]	protein_coding	268977	uc008dom.2 uc008doo.2 uc008don.2 --- --- --- uc008doo.2	17	75005568	75392512	1	505.721	-1.13041	0.270364	-4.18106	2.90152e-05	0.000465484
ENSMUSG00000102418	Sh2d1b1	SH2 domain containing 1B1 [Source:MGI Symbol;Acc:MGI:1349420]	protein_coding	26904	uc007dmc.1	1	170277320	170286769	1	155.3	-1.73768	0.415627	-4.18087	2.90397e-05	0.000465484
ENSMUSG00000049436	Upk1b	uroplakin 1B [Source:MGI Symbol;Acc:MGI:98912]	protein_coding	22268	uc007zfm.2	16	38773184	38800203	-1	97.3877	-1.75314	0.419281	-4.1813	2.89845e-05	0.000465484
ENSMUSG00000038260	Trpm4	transient receptor potential cation channel, subfamily M, member 4 [Source:MGI Symbol;Acc:MGI:1915917]	protein_coding	68667	uc012fkf.1 uc009gup.2 --- uc009gun.2 --- --- --- --- ---	7	45302632	45333780	-1	362.985	0.683125	0.163383	4.18113	2.90068e-05	0.000465484
ENSMUSG00000029836	Cbx3	chromobox 3 [Source:MGI Symbol;Acc:MGI:108515]	protein_coding	12417	uc009bxr.1 --- uc009bxr.1 --- uc009bxr.1 uc009bxr.1 ---	6	51470360	51483704	1	855.145	0.755254	0.180661	4.1805	2.90866e-05	0.000465823
ENSMUSG00000076695	Ighv1-18	immunoglobulin heavy variable V1-18 [Source:MGI Symbol;Acc:MGI:4439780]	IG_V_gene		---	12	114682632	114683065	-1	61.6621	-2.04373	0.488966	-4.17969	2.91906e-05	0.000467075
ENSMUSG00000030298	Sec13	SEC13 homolog, nuclear pore and COPII coat complex component [Source:MGI Symbol;Acc:MGI:99832]	protein_coding	110379	uc009dhm.1 --- --- ---	6	113728062	113740743	-1	663.803	0.66704	0.159613	4.17911	2.92658e-05	0.000467865
ENSMUSG00000056394	Lig1	ligase I, DNA, ATP-dependent [Source:MGI Symbol;Acc:MGI:101789]	protein_coding	16881	--- uc009ffp.1 --- --- --- uc009ffr.1 uc012ezl.1 uc009ffq.1	7	13277283	13311433	1	313.419	-0.885278	0.211904	-4.17773	2.94431e-05	0.000470283
ENSMUSG00000029810	Tmem176b	transmembrane protein 176B [Source:MGI Symbol;Acc:MGI:1916348]	protein_coding	65963	uc009bvv.3 uc009bvu.3 uc012eli.2 uc033irr.1 uc012eli.2 uc033irs.1 uc009bvv.3 --- uc009bvu.3 uc033irr.1 uc012elj.2 uc009bvu.3 uc009bvu.3 ---	6	48833818	48841496	-1	3819.58	0.683087	0.163544	4.17678	2.95666e-05	0.000471839
ENSMUSG00000056429	Tgoln1	trans-golgi network protein [Source:MGI Symbol;Acc:MGI:105080]	protein_coding	22134 22135	uc033isn.1	6	72608432	72617000	-1	25377.6	1.02795	0.246154	4.17605	2.96615e-05	0.000472937
ENSMUSG00000049760	2410015M20Rik	RIKEN cDNA 2410015M20 gene [Source:MGI Symbol;Acc:MGI:2442174]	protein_coding	224904	uc008dcl.1	17	56607452	56609771	-1	429.669	0.619446	0.148379	4.17474	2.98323e-05	0.000475241
ENSMUSG00000039942	Ptger4	prostaglandin E receptor 4 (subtype EP4) [Source:MGI Symbol;Acc:MGI:104311]	protein_coding	19219	uc007vcy.3 uc007vcz.3 ---	15	5206661	5244187	-1	74.6556	-1.54669	0.370565	-4.17388	2.99459e-05	0.00047663
ENSMUSG00000043885	Slc36a4	solute carrier family 36 (proton/amino acid symporter), member 4 [Source:MGI Symbol;Acc:MGI:2442595]	protein_coding	234967	uc009ogh.1 uc009ogg.1 ---	9	15709738	15743361	1	536.725	-0.975744	0.233826	-4.17295	3.00677e-05	0.000478148
ENSMUSG00000024053	Emilin2	elastin microfibril interfacer 2 [Source:MGI Symbol;Acc:MGI:2389136]	protein_coding	246707	uc008dme.1	17	71252176	71310965	-1	321.649	-1.17736	0.282181	-4.17236	3.01464e-05	0.000478979
ENSMUSG00000027315	Spint1	serine protease inhibitor, Kunitz type 1 [Source:MGI Symbol;Acc:MGI:1338033]	protein_coding	20732	--- uc008ltl.1 uc008ltk.1 uc008ltl.1 uc008ltk.1	2	119237362	119249527	1	1735.38	0.711309	0.1705	4.17189	3.0208e-05	0.000479535
ENSMUSG00000043085	Tmem82	transmembrane protein 82 [Source:MGI Symbol;Acc:MGI:2384869]	protein_coding	213989	uc008vou.1 uc012doc.1	4	141613376	141618633	-1	27.9168	1.38343	0.331872	4.16855	3.06538e-05	0.000486186
ENSMUSG00000013707	Tnfaip8l2	tumor necrosis factor, alpha-induced protein 8-like 2 [Source:MGI Symbol;Acc:MGI:1917019]	protein_coding	69769	uc008qif.1	3	95139521	95142360	-1	72.5264	-1.23058	0.295223	-4.16829	3.06887e-05	0.000486313
ENSMUSG00000042688	Mapk6	mitogen-activated protein kinase 6 [Source:MGI Symbol;Acc:MGI:1354946]	protein_coding	50772	--- uc009qse.2 --- --- --- --- uc009qsd.2	9	75369062	75410005	-1	751.633	-0.456883	0.10963	-4.16752	3.07937e-05	0.000487549
ENSMUSG00000063382	Bcl9l	B cell CLL/lymphoma 9-like [Source:MGI Symbol;Acc:MGI:1933114]	protein_coding	80288	uc009pdu.1 --- uc009pdw.1 --- uc009pdw.1 ---	9	44482825	44511896	1	824.679	0.666568	0.159961	4.16708	3.08525e-05	0.000488053
ENSMUSG00000020475	Pgam2	phosphoglycerate mutase 2 [Source:MGI Symbol;Acc:MGI:1933118]	protein_coding	56012	uc007hxe.2	11	5801640	5803733	-1	49.9292	1.367	0.328147	4.16581	3.10243e-05	0.000489913
ENSMUSG00000042156	Dzip1	DAZ interacting protein 1 [Source:MGI Symbol;Acc:MGI:1914311]	protein_coding	66573	uc007uza.2	14	118875520	118925314	-1	75.3973	-1.14107	0.27391	-4.16588	3.10155e-05	0.000489913
ENSMUSG00000030688	Stard10	START domain containing 10 [Source:MGI Symbol;Acc:MGI:1860093]	protein_coding	56018	uc009ioh.1 uc009ioi.1 uc009ioi.1 uc009ioj.1 uc012fqj.1 uc009ioi.1 uc009ioj.1 uc012fqj.1 --- uc009ioi.1 uc009ioj.1 --- --- uc009ioj.1	7	101317086	101346626	1	1550.19	0.661779	0.158872	4.16547	3.10709e-05	0.000490221
ENSMUSG00000045551	Fpr1	formyl peptide receptor 1 [Source:MGI Symbol;Acc:MGI:107443]	protein_coding	14293	uc008apt.1	17	17876471	17883940	-1	167.949	-1.72656	0.414825	-4.16214	3.15279e-05	0.000496997
ENSMUSG00000048482	Bdnf	brain derived neurotrophic factor [Source:MGI Symbol;Acc:MGI:88145]	protein_coding	12064	uc008lmd.1 uc008lme.1 uc008lmg.1 uc008lmf.1 uc008lmh.1 uc008lmi.1 uc008lmj.1 uc008lmk.1 uc008lml.1 uc008lmm.1 ---	2	109674700	109727007	1	102.386	-1.45556	0.349748	-4.16173	3.15841e-05	0.000497449
ENSMUSG00000045667	Smtnl2	smoothelin-like 2 [Source:MGI Symbol;Acc:MGI:2442764]	protein_coding	276829	uc007jyv.1 --- --- uc007jyv.1	11	72389164	72411713	-1	197.087	1.2369	0.297259	4.16101	3.16843e-05	0.000498593
ENSMUSG00000026586	Prrx1	paired related homeobox 1 [Source:MGI Symbol;Acc:MGI:97712]	protein_coding	18933	uc007dhh.1 uc007dhi.1 --- uc007dhk.1 ---	1	163245119	163313710	-1	121.835	-1.05101	0.252677	-4.15949	3.18955e-05	0.00050148
ENSMUSG00000032089	Il10ra	interleukin 10 receptor, alpha [Source:MGI Symbol;Acc:MGI:96538]	protein_coding	16154	uc009pfn.1 uc009pfp.1 uc009pfo.1	9	45253837	45269149	-1	129.347	-1.05035	0.252533	-4.15926	3.1928e-05	0.000501556
ENSMUSG00000022673	Mcm4	minichromosome maintenance complex component 4 [Source:MGI Symbol;Acc:MGI:103199]	protein_coding	17217	uc007yhr.2	16	15623897	15637400	-1	344.941	-0.619442	0.148992	-4.15755	3.2168e-05	0.000504887
ENSMUSG00000087365	C430049B03Rik	RIKEN cDNA C430049B03 gene [Source:MGI Symbol;Acc:MGI:1924903]	processed_transcript		uc009tes.3 uc029xjy.1 uc029xjy.1 ---	X	53055046	53057190	-1	25.5662	-1.87354	0.450759	-4.15641	3.23285e-05	0.000506966
ENSMUSG00000060594	Layn	layilin [Source:MGI Symbol;Acc:MGI:2685357]	protein_coding	244864	uc012gtc.1 --- --- uc012gtc.1	9	51054640	51077094	-1	68.0221	-1.06338	0.255879	-4.15579	3.24167e-05	0.000507469
ENSMUSG00000018442	Derl2	Der1-like domain family, member 2 [Source:MGI Symbol;Acc:MGI:2151483]	protein_coding	116891	uc007jxi.2 uc007jxj.2 uc056yme.1 uc007jxj.2 --- --- ---	11	71007164	71019841	-1	1044.48	0.481305	0.115813	4.1559	3.2401e-05	0.000507469
ENSMUSG00000037020	Wdr62	WD repeat domain 62 [Source:MGI Symbol;Acc:MGI:1923696]	protein_coding	233064	uc009gdv.1 uc009gdx.2 uc009gdx.2 --- uc009gdy.1 --- ---	7	30240138	30280419	-1	64.0976	-1.15402	0.277842	-4.15352	3.27405e-05	0.000512094
ENSMUSG00000022528	Hes1	hairy and enhancer of split 1 (Drosophila) [Source:MGI Symbol;Acc:MGI:104853]	protein_coding	15205	uc007ywl.1 --- --- ---	16	30064384	30067796	1	811.701	0.697144	0.16801	4.14941	3.33333e-05	0.000520916
ENSMUSG00000074221	Zfp568	zinc finger protein 568 [Source:MGI Symbol;Acc:MGI:2142347]	protein_coding	243905	uc009gcv.2 uc009gct.2 uc009gcv.2 uc009gct.2 --- uc009gcu.2 uc009gcv.2 uc009gct.2 uc009gcu.2	7	29983955	30028282	1	374.396	-0.581861	0.140234	-4.14921	3.33623e-05	0.000520919
ENSMUSG00000029126	Nsg1	neuron specific gene family member 1 [Source:MGI Symbol;Acc:MGI:109149]	protein_coding	18196	uc008xga.1 --- uc008xga.1 uc008xga.1 uc008xga.1 --- ---	5	38137192	38159907	-1	73.3997	-1.63497	0.394094	-4.14867	3.34416e-05	0.000521707
ENSMUSG00000074505	Fat3	FAT atypical cadherin 3 [Source:MGI Symbol;Acc:MGI:2444314]	protein_coding	270120	--- uc009ogj.1 --- --- uc009ogj.1	9	15910189	16501285	-1	29.3549	-2.02361	0.488003	-4.14672	3.37272e-05	0.000525709
ENSMUSG00000045930	Clec14a	C-type lectin domain family 14, member a [Source:MGI Symbol;Acc:MGI:1914114]	protein_coding	66864	uc007npv.2	12	58264720	58269290	-1	563.198	-1.67117	0.403044	-4.14639	3.37764e-05	0.000526022
ENSMUSG00000026107	Nabp1	nucleic acid binding protein 1 [Source:MGI Symbol;Acc:MGI:1923258]	protein_coding	109019	uc007axp.1 uc007axn.1 uc007axn.1 uc007axp.1 uc007axo.2 uc007axo.2 uc057auk.1 --- ---	1	51465862	51478425	-1	1260.57	-1.16912	0.282085	-4.14458	3.40438e-05	0.00052973
ENSMUSG00000069833	Ahnak	AHNAK nucleoprotein (desmoyokin) [Source:MGI Symbol;Acc:MGI:1316648]	protein_coding	66395	uc008gok.2 uc008goj.2	19	8989284	9076919	1	9058.27	-1.32185	0.318955	-4.14432	3.40827e-05	0.000529879
ENSMUSG00000038725	Pkhd1l1	polycystic kidney and hepatic disease 1-like 1 [Source:MGI Symbol;Acc:MGI:2183153]	protein_coding	192190	uc007vpy.1 --- uc007vpy.1 uc007vpy.1	15	44457553	44601369	1	84.0123	-2.16662	0.523156	-4.14145	3.45113e-05	0.000536082
ENSMUSG00000024114	Prss41	protease, serine 41 [Source:MGI Symbol;Acc:MGI:1918253]	protein_coding	71003	uc008atv.1 uc008atw.1 ---	17	23836785	23844172	-1	21.3875	2.07544	0.501235	4.14065	3.4633e-05	0.000537511
ENSMUSG00000023043	Krt18	keratin 18 [Source:MGI Symbol;Acc:MGI:96692]	protein_coding	16668	uc007xuj.2	15	102028216	102032026	1	3617.9	0.806689	0.194849	4.14007	3.47194e-05	0.000538389
ENSMUSG00000028309	Rnf20	ring finger protein 20 [Source:MGI Symbol;Acc:MGI:1925927]	protein_coding	109331	uc008swb.2 uc008swa.2 --- --- --- uc008svy.2 --- --- --- uc008swa.2	4	49632006	49656887	1	3697.86	0.69107	0.166941	4.1396	3.47909e-05	0.000538732
ENSMUSG00000027775	Mfsd1	major facilitator superfamily domain containing 1 [Source:MGI Symbol;Acc:MGI:1914118]	protein_coding	66868	uc008plp.1 ---	3	67582741	67604237	1	1589.31	-0.475508	0.11487	-4.13953	3.48011e-05	0.000538732
ENSMUSG00000025790	Slco3a1	solute carrier organic anion transporter family, member 3a1 [Source:MGI Symbol;Acc:MGI:1351867]	protein_coding	108116	uc009hwf.1 uc009hwg.1 uc009hwh.1 --- --- --- --- ---	7	74275419	74554780	-1	625.171	-1.20228	0.290507	-4.13855	3.49501e-05	0.000540575
ENSMUSG00000040811	Eml2	echinoderm microtubule associated protein like 2 [Source:MGI Symbol;Acc:MGI:1919455]	protein_coding	72205	uc009fkz.2 uc009fla.2 --- --- --- ---	7	19176421	19206482	1	867.052	0.672526	0.162525	4.13798	3.50384e-05	0.000541478
ENSMUSG00000047534	Mis18bp1	MIS18 binding protein 1 [Source:MGI Symbol;Acc:MGI:2145099]	protein_coding	217653	uc007nrg.2 --- --- uc011ymg.1 uc007nri.1 --- --- ---	12	65132734	65172604	-1	80.4065	-1.09641	0.264986	-4.1376	3.50954e-05	0.000541895
ENSMUSG00000049929	Lpar4	lysophosphatidic acid receptor 4 [Source:MGI Symbol;Acc:MGI:1925384]	protein_coding	78134	uc009ubx.2	X	106920625	106933900	1	29.961	-1.47882	0.357652	-4.13482	3.55234e-05	0.000548036
ENSMUSG00000041605	5730559C18Rik	RIKEN cDNA 5730559C18 gene [Source:MGI Symbol;Acc:MGI:1921579]	protein_coding	67313	uc007cuo.2 --- --- uc007cup.1	1	136213531	136234264	-1	124.383	1.31864	0.318967	4.13408	3.56385e-05	0.000549343
ENSMUSG00000023079	Gtf2ird1	general transcription factor II I repeat domain-containing 1 [Source:MGI Symbol;Acc:MGI:1861942]	protein_coding	57080	uc008zvt.1 uc008zvu.2 uc008zvv.2 uc012eee.1 uc008zvu.2 uc008zvy.2 uc008zvz.2 uc008zvw.2 uc012eee.1 uc008zwa.2 uc008zwb.2 uc008zwe.2 uc008zwd.2 --- --- --- --- --- --- --- --- --- --- --- --- --- --- --- --- --- uc008zvv.2	5	134357656	134456716	-1	226.672	0.618988	0.149793	4.13229	3.5916e-05	0.000552679
ENSMUSG00000039883	Lrrc17	leucine rich repeat containing 17 [Source:MGI Symbol;Acc:MGI:1921761]	protein_coding	74511	--- uc008wor.2	5	21543559	21575904	1	6.12909	-2.1466	0.519466	-4.13232	3.59122e-05	0.000552679
ENSMUSG00000051041	Olfml1	olfactomedin-like 1 [Source:MGI Symbol;Acc:MGI:2679264]	protein_coding	244198	uc009jbb.2	7	107567446	107591094	1	37.6197	-1.5008	0.3633	-4.13102	3.61153e-05	0.000555273
ENSMUSG00000040760	Appl1	adaptor protein, phosphotyrosine interaction, PH domain and leucine zipper containing 1 [Source:MGI Symbol;Acc:MGI:1920243]	protein_coding	72993	uc007sth.1 --- --- --- ---	14	26918988	26971232	-1	706.965	-0.623371	0.150982	-4.12877	3.6471e-05	0.000560111
ENSMUSG00000109491	Gm15396	predicted gene 15396 [Source:MGI Symbol;Acc:MGI:3705202]	antisense_RNA		---	7	44579968	44590624	-1	57.6619	1.60574	0.388928	4.12864	3.64919e-05	0.000560111
ENSMUSG00000029915	Clec5a	C-type lectin domain family 5, member a [Source:MGI Symbol;Acc:MGI:1345151]	protein_coding	23845	uc009bnb.1 uc009bnd.1 uc009bna.1 uc009bnc.1	6	40574894	40585821	-1	209.064	-1.25438	0.303852	-4.12827	3.65507e-05	0.000560538
ENSMUSG00000024357	Sil1	endoplasmic reticulum chaperone SIL1 homolog (S. cerevisiae) [Source:MGI Symbol;Acc:MGI:1932040]	protein_coding	81500	uc008emc.2	18	35266400	35498925	-1	673.086	0.513207	0.124367	4.12656	3.68229e-05	0.000564233
ENSMUSG00000039298	Cdk5rap2	CDK5 regulatory subunit associated protein 2 [Source:MGI Symbol;Acc:MGI:2384875]	protein_coding	214444	--- uc008thy.2 --- --- --- ---	4	70216856	70410443	-1	253.208	-0.625301	0.151555	-4.1259	3.69283e-05	0.000565369
ENSMUSG00000019970	Sgk1	serum/glucocorticoid regulated kinase 1 [Source:MGI Symbol;Acc:MGI:1340062]	protein_coding	20393	uc007eov.2 uc007eou.1 --- --- --- uc007eow.2 uc007eox.2 --- --- uc011xbg.1 uc011xbf.1 --- uc011xbh.1 uc011xbf.1	10	21882184	21999903	1	2385.13	-1.39443	0.338066	-4.12473	3.71176e-05	0.000567786
ENSMUSG00000061436	Hipk2	homeodomain interacting protein kinase 2 [Source:MGI Symbol;Acc:MGI:1314872]	protein_coding	15258	uc009bkx.2 uc009bkw.3 uc009bkz.2 uc009bky.2 --- --- uc009blb.3	6	38694390	38876165	-1	1105.06	-0.890418	0.215893	-4.12434	3.71797e-05	0.000568255
ENSMUSG00000062373	Tmem65	transmembrane protein 65 [Source:MGI Symbol;Acc:MGI:1922118]	protein_coding	74868	uc007vto.1	15	58782269	58823530	-1	738.868	-0.498778	0.120942	-4.12411	3.72171e-05	0.000568347
ENSMUSG00000000561	Wdr77	WD repeat domain 77 [Source:MGI Symbol;Acc:MGI:1917715]	protein_coding	70465	uc008qvp.1 --- --- uc008qvp.1 ---	3	105959369	105970037	1	600.031	1.17263	0.284386	4.12337	3.73376e-05	0.000569706
ENSMUSG00000041625	Ggact	gamma-glutamylamine cyclotransferase [Source:MGI Symbol;Acc:MGI:2385008]	protein_coding	223267	--- uc011zqm.1 --- uc011zqm.1 ---	14	122816223	122913757	-1	230.427	0.919477	0.223166	4.12014	3.78639e-05	0.000577248
ENSMUSG00000070469	Adamtsl3	ADAMTS-like 3 [Source:MGI Symbol;Acc:MGI:3028499]	protein_coding	269959	--- uc009ida.2 --- --- ---	7	82335694	82614450	1	138.78	-1.24014	0.301033	-4.11963	3.79478e-05	0.000578041
ENSMUSG00000059878	Zfp422	zinc finger protein 422 [Source:MGI Symbol;Acc:MGI:1914505]	protein_coding	67255	uc009dkl.2 uc009dkj.1 uc009dkk.2 ---	6	116624016	116628999	-1	428.811	0.626056	0.15201	4.11852	3.81311e-05	0.000580344
ENSMUSG00000032507	Fbxl2	F-box and leucine-rich repeat protein 2 [Source:MGI Symbol;Acc:MGI:1919429]	protein_coding	72179	uc009rxa.1 uc033jnk.1 --- --- ---	9	113963637	114046191	-1	29.0862	-1.44746	0.351484	-4.11813	3.81967e-05	0.000580854
ENSMUSG00000034792	Gna15	guanine nucleotide binding protein, alpha 15 [Source:MGI Symbol;Acc:MGI:95770]	protein_coding	14676	--- uc007gij.1 ---	10	81502306	81524225	-1	79.9688	-1.32406	0.321563	-4.11757	3.82895e-05	0.000581776
ENSMUSG00000042766	Trim46	tripartite motif-containing 46 [Source:MGI Symbol;Acc:MGI:2673000]	protein_coding	360213	uc008pyk.1 uc008pyj.1 uc008pyk.1 --- uc008pyk.1 ---	3	89234177	89246309	-1	168.191	1.08877	0.264483	4.11659	3.84511e-05	0.000583741
ENSMUSG00000032358	Fam83b	family with sequence similarity 83, member B [Source:MGI Symbol;Acc:MGI:2685362]	protein_coding	208994	uc009qtc.1 uc009qtb.1	9	76490054	76567116	-1	131.535	1.14962	0.279356	4.11524	3.86772e-05	0.00058668
ENSMUSG00000108081	Gm44026	predicted gene, 44026 [Source:MGI Symbol;Acc:MGI:5690418]	antisense_RNA		---	6	54463685	54473170	-1	17.5634	1.6419	0.399052	4.1145	3.88028e-05	0.000588091
ENSMUSG00000030159	Clec1b	C-type lectin domain family 1, member b [Source:MGI Symbol;Acc:MGI:1913287]	protein_coding	56760	uc009efo.2 uc009efp.2 uc009efq.2 ---	6	129397297	129409335	1	61.2247	-1.86074	0.452274	-4.11418	3.88554e-05	0.000588396
ENSMUSG00000021732	Fgf10	fibroblast growth factor 10 [Source:MGI Symbol;Acc:MGI:1099809]	protein_coding	14165	uc007ryv.2 --- ---	13	118669791	118792115	1	51.3318	-1.82739	0.444426	-4.11179	3.92602e-05	0.000593531
ENSMUSG00000087107	AI662270	expressed sequence AI662270 [Source:MGI Symbol;Acc:MGI:2144254]	processed_transcript		uc011ybf.1 --- uc011ybf.1 ---	11	83223576	83226604	1	254.129	-1.15106	0.279939	-4.11182	3.9256e-05	0.000593531
ENSMUSG00000060771	Tsga10	testis specific 10 [Source:MGI Symbol;Acc:MGI:2685063]	protein_coding	211484	uc007arz.2 uc056yco.1 uc007asc.1 uc007asc.1 uc007ase.2 uc007ase.2 uc007asf.2 ---	1	37754776	37866429	-1	102.831	-1.17654	0.286311	-4.10931	3.96844e-05	0.000599443
ENSMUSG00000043505	Gimap5	GTPase, IMAP family member 5 [Source:MGI Symbol;Acc:MGI:2442232]	protein_coding	317757	uc009bvs.1 uc009bvr.1 uc009bvr.1 ---	6	48746197	48754210	1	68.9472	-1.29965	0.316387	-4.1078	3.9945e-05	0.000602876
ENSMUSG00000030231	Plekha5	pleckstrin homology domain containing, family A member 5 [Source:MGI Symbol;Acc:MGI:1923802]	protein_coding	109135	uc009eob.1 --- uc009eob.1 uc009eoc.1 uc009eoc.1 uc009eob.1 --- uc009eof.1 --- uc009eoe.1 uc009eof.1 uc009eob.1 --- --- --- ---	6	140424054	140597110	1	671.85	0.640086	0.155867	4.10662	4.01485e-05	0.000605443
ENSMUSG00000051817	Sox12	SRY (sex determining region Y)-box 12 [Source:MGI Symbol;Acc:MGI:98360]	protein_coding	20667	uc008nfi.1	2	152393611	152398063	-1	284.32	0.921531	0.224416	4.10635	4.01965e-05	0.00060566
ENSMUSG00000042190	Cmklr1	chemokine-like receptor 1 [Source:MGI Symbol;Acc:MGI:109603]	protein_coding	14747	uc012ebo.1 --- --- ---	5	113612354	113650426	-1	234.318	-1.32091	0.321767	-4.10517	4.04012e-05	0.000608238
ENSMUSG00000025375	Aatk	apoptosis-associated tyrosine kinase [Source:MGI Symbol;Acc:MGI:1197518]	protein_coding	11302	uc007mrm.3 uc007mro.3 uc007mrl.3 uc007mrn.3 --- --- --- --- ---	11	120007313	120047167	-1	63.1157	-1.46031	0.355768	-4.10466	4.04909e-05	0.000609082
ENSMUSG00000048445	Ccdc57	coiled-coil domain containing 57 [Source:MGI Symbol;Acc:MGI:1918526]	protein_coding	71276	uc007muv.1 uc007muu.1 ---	11	120826529	120932872	-1	185.236	1.07907	0.262999	4.10296	4.079e-05	0.000613071
ENSMUSG00000047821	Trim16	tripartite motif-containing 16 [Source:MGI Symbol;Acc:MGI:2137356]	protein_coding	94092	uc007jka.1 uc007jkb.2 --- uc007jkc.1 ---	11	62820231	62850808	1	394.669	-0.973033	0.237172	-4.10265	4.08447e-05	0.000613382
ENSMUSG00000001783	Rtcb	RNA 2',3'-cyclic phosphate and 5'-OH ligase [Source:MGI Symbol;Acc:MGI:106379]	protein_coding	28088	uc007gni.1 ---	10	85938637	85957823	-1	2248.55	0.583063	0.142146	4.10186	4.09834e-05	0.000614956
ENSMUSG00000038011	Dnah10	dynein, axonemal, heavy chain 10 [Source:MGI Symbol;Acc:MGI:1860299]	protein_coding	56087	uc008zqp.2 --- --- --- --- uc008zqp.2	5	124725085	124834308	1	17.206	-1.93259	0.471278	-4.10075	4.11809e-05	0.000617385
ENSMUSG00000019848	Popdc3	popeye domain containing 3 [Source:MGI Symbol;Acc:MGI:1930153]	protein_coding	78977	--- uc007ezy.1 uc011xdo.1	10	45178098	45318452	1	37.566	-1.90345	0.464191	-4.10057	4.12137e-05	0.000617385
ENSMUSG00000020121	Srgap1	SLIT-ROBO Rho GTPase activating protein 1 [Source:MGI Symbol;Acc:MGI:2152936]	protein_coding	117600	uc007hgc.2 --- --- --- uc007hgb.2	10	121780991	122047315	-1	112.505	-1.00963	0.246273	-4.09962	4.13825e-05	0.000619045
ENSMUSG00000110380	Gm45332	predicted gene 45332 [Source:MGI Symbol;Acc:MGI:5791168]	lincRNA		---	8	92152096	92158266	-1	27.513	-1.7482	0.426435	-4.09956	4.13929e-05	0.000619045
ENSMUSG00000032470	Mras	muscle and microspikes RAS [Source:MGI Symbol;Acc:MGI:1100856]	protein_coding	17532	--- uc009rec.1 uc009red.1 uc009red.1 uc009rec.1	9	99385420	99437381	-1	96.7238	-1.2346	0.301306	-4.09751	4.17616e-05	0.000624043
ENSMUSG00000028327	Stra6l	STRA6-like [Source:MGI Symbol;Acc:MGI:1921402]	protein_coding	74152	uc008ssz.3 uc012ddo.2 --- --- uc008ssz.3	4	45848664	45887008	1	183.185	-1.25721	0.306941	-4.09594	4.2046e-05	0.000627774
ENSMUSG00000032942	Ucp3	uncoupling protein 3 (mitochondrial, proton carrier) [Source:MGI Symbol;Acc:MGI:1099787]	protein_coding	22229	--- uc009ina.1 uc009ina.1 ---	7	100472990	100486432	1	142.353	-1.42862	0.348885	-4.0948	4.22526e-05	0.000630337
ENSMUSG00000041845	Rhod	ras homolog family member D [Source:MGI Symbol;Acc:MGI:108446]	protein_coding	11854	uc008gaa.1 uc008gab.1 ---	19	4425459	4439432	-1	131.145	0.699328	0.170833	4.09363	4.2467e-05	0.000633014
ENSMUSG00000029859	Epha1	Eph receptor A1 [Source:MGI Symbol;Acc:MGI:107381]	protein_coding	13835	uc009brc.1 ---	6	42358487	42373268	-1	392.084	0.660819	0.161465	4.09265	4.2647e-05	0.000635173
ENSMUSG00000022462	Slc38a2	solute carrier family 38, member 2 [Source:MGI Symbol;Acc:MGI:1915010]	protein_coding	67760	uc007xkm.1	15	96687394	96699698	-1	3606.42	0.437925	0.107057	4.09058	4.30299e-05	0.000639296
ENSMUSG00000086141	9030622O22Rik	RIKEN cDNA 9030622O22 gene [Source:MGI Symbol;Acc:MGI:1918820]	lincRNA		---	2	147944740	148040203	-1	88.9513	1.54463	0.377593	4.09074	4.29997e-05	0.000639296
ENSMUSG00000039221	Rpl22l1	ribosomal protein L22 like 1 [Source:MGI Symbol;Acc:MGI:1915278]	protein_coding	68028	uc008ouf.1 uc008oug.1 --- uc008ouf.1 --- --- --- --- ---	3	28805436	28807424	1	295.731	0.908884	0.222183	4.0907	4.30082e-05	0.000639296
ENSMUSG00000037166	Ppp1r14a	protein phosphatase 1, regulatory (inhibitor) subunit 14A [Source:MGI Symbol;Acc:MGI:1931139]	protein_coding	68458	--- uc009gbn.1	7	29289308	29293801	1	129.904	-1.40545	0.34366	-4.08965	4.32023e-05	0.000641331
ENSMUSG00000075415	Fnbp1	formin binding protein 1 [Source:MGI Symbol;Acc:MGI:109606]	protein_coding	14269	uc008jdi.2 uc008jdj.2 uc008jdi.2 uc008jdk.2 --- uc008jdi.2 uc008jdj.2 uc008jdj.2 uc008jdj.2 uc008jdj.2 --- uc008jdm.2 uc008jdm.2 uc008jdm.2 --- uc008jdh.1	2	31026206	31142008	-1	1273.25	-0.515564	0.126077	-4.08927	4.32734e-05	0.00064186
ENSMUSG00000003665	Has1	hyaluronan synthase 1 [Source:MGI Symbol;Acc:MGI:106590]	protein_coding	15116	uc008apr.2	17	17843328	17855188	-1	8.77238	-2.06691	0.505586	-4.08814	4.34842e-05	0.000644457
ENSMUSG00000024897	Apba1	amyloid beta (A4) precursor protein binding, family A, member 1 [Source:MGI Symbol;Acc:MGI:1860297]	protein_coding	319924	uc008hai.1	19	23758876	23949597	1	75.6696	-1.19386	0.292123	-4.08685	4.37269e-05	0.000647523
ENSMUSG00000051344	Plekhm3	pleckstrin homology domain containing, family M, member 3 [Source:MGI Symbol;Acc:MGI:2443627]	protein_coding	241075	uc007bha.1 --- --- --- ---	1	64785983	64956824	-1	225.951	-0.976252	0.239003	-4.08469	4.41364e-05	0.000653053
ENSMUSG00000024544	Ldlrad4	low density lipoprotein receptor class A domain containing 4 [Source:MGI Symbol;Acc:MGI:1277150]	protein_coding	52662	uc008fng.1	18	67933257	68255549	1	282.609	-0.925264	0.226556	-4.08405	4.42581e-05	0.000653815
ENSMUSG00000020932	Gfap	glial fibrillary acidic protein [Source:MGI Symbol;Acc:MGI:95697]	protein_coding	14580	uc007lsw.2 --- uc007lsx.2	11	102887336	102900912	-1	5.36768	2.14273	0.524661	4.08404	4.42603e-05	0.000653815
ENSMUSG00000031089	Slc6a14	solute carrier family 6 (neurotransmitter transporter), member 14 [Source:MGI Symbol;Acc:MGI:1890216]	protein_coding	56774	uc009sur.2	X	21714896	21742355	1	1219.27	-0.794905	0.194767	-4.08132	4.47813e-05	0.000660972
ENSMUSG00000057914	Cacnb2	calcium channel, voltage-dependent, beta 2 subunit [Source:MGI Symbol;Acc:MGI:894644]	protein_coding	12296	--- uc008ikm.2 --- --- --- --- uc012brb.2 --- --- uc008iks.2 --- --- --- --- uc056zla.1 ---	2	14603088	14987908	1	25.7879	-1.56635	0.383894	-4.08015	4.50066e-05	0.000663756
ENSMUSG00000027996	Sfrp2	secreted frizzled-related protein 2 [Source:MGI Symbol;Acc:MGI:108078]	protein_coding	20319	uc008ppl.2 --- ---	3	83766321	83774316	1	20.3147	-2.12463	0.521072	-4.07742	4.55382e-05	0.000671048
ENSMUSG00000016024	Lbp	lipopolysaccharide binding protein [Source:MGI Symbol;Acc:MGI:1098776]	protein_coding	16803	--- uc008nqa.1 --- ---	2	158306493	158332852	1	2293.11	0.877415	0.215219	4.07684	4.56518e-05	0.000672175
ENSMUSG00000046192	Iqub	IQ motif and ubiquitin domain containing [Source:MGI Symbol;Acc:MGI:3041159]	protein_coding	214704	uc009bbr.2	6	24444865	24515067	-1	5.48421	-2.13705	0.524268	-4.07626	4.57664e-05	0.000673314
ENSMUSG00000004837	Grap	GRB2-related adaptor protein [Source:MGI Symbol;Acc:MGI:1918770]	protein_coding	71520	uc007jhz.1 ---	11	61653265	61672784	1	189.358	-1.48558	0.364524	-4.07538	4.59388e-05	0.0006753
ENSMUSG00000085421	4732490B19Rik	RIKEN cDNA 4732490B19 gene [Source:MGI Symbol;Acc:MGI:2442884]	lincRNA		uc007mej.1	11	113203315	113209669	-1	7.9863	2.13669	0.524363	4.07483	4.60474e-05	0.000676347
ENSMUSG00000063450	Syne2	spectrin repeat containing, nuclear envelope 2 [Source:MGI Symbol;Acc:MGI:2449316]	protein_coding	319565	uc007nxm.1 uc007nxp.1 --- uc011ynv.1 --- --- --- --- uc007nxr.1 uc007nxs.1 --- --- --- --- uc011ynw.1 --- uc007nxp.1	12	75818134	76110926	1	1334.27	-0.936785	0.230004	-4.07291	4.64296e-05	0.000681406
ENSMUSG00000087366	Junos	jun proto-oncogene, opposite strand [Source:MGI Symbol;Acc:MGI:2652837]	antisense_RNA		--- uc008tsr.1 --- --- --- uc008tss.1	4	95051534	95167318	1	165.878	1.10951	0.272668	4.06907	4.72012e-05	0.00069217
ENSMUSG00000051586	Mical3	microtubule associated monooxygenase, calponin and LIM domain containing 3 [Source:MGI Symbol;Acc:MGI:2442733]	protein_coding	194401	--- uc009dnw.2 --- --- --- --- --- --- uc009dny.1 --- uc009dnz.3 uc009dnz.3 --- --- --- uc009doa.1 --- --- --- --- ---	6	120931707	121130999	-1	214.078	-1.26055	0.310015	-4.06608	4.78112e-05	0.000700546
ENSMUSG00000040605	Bace2	beta-site APP-cleaving enzyme 2 [Source:MGI Symbol;Acc:MGI:1860440]	protein_coding	56175	uc008ade.2	16	97356728	97439012	1	55.8916	-1.52807	0.375975	-4.06428	4.81805e-05	0.000705387
ENSMUSG00000062619	2310039H08Rik	RIKEN cDNA 2310039H08 gene [Source:MGI Symbol;Acc:MGI:1914351]	protein_coding	67101	uc008cui.1	17	46772635	46773407	1	45.253	1.34309	0.330507	4.06372	4.82964e-05	0.00070651
ENSMUSG00000031994	Adamts8	a disintegrin-like and metallopeptidase (reprolysin type) with thrombospondin type 1 motif, 8 [Source:MGI Symbol;Acc:MGI:1353468]	protein_coding	30806	uc009ora.1 ---	9	30942562	30963838	1	76.6818	-1.76433	0.434313	-4.06236	4.85801e-05	0.000710086
ENSMUSG00000051669	AU021092	expressed sequence AU021092 [Source:MGI Symbol;Acc:MGI:2146559]	protein_coding	239691	uc012aaz.1	16	5211828	5222299	-1	1055.69	1.04198	0.256803	4.05753	4.95949e-05	0.000724333
ENSMUSG00000021468	Sptlc1	serine palmitoyltransferase, long chain base subunit 1 [Source:MGI Symbol;Acc:MGI:1099431]	protein_coding	268656	uc007qnk.2 --- ---	13	53332748	53377397	-1	1137.26	0.525417	0.129573	4.05498	5.01394e-05	0.000731695
ENSMUSG00000025912	Mybl1	myeloblastosis oncogene-like 1 [Source:MGI Symbol;Acc:MGI:99925]	protein_coding	17864	uc007agq.2 uc056ycd.1 --- --- ---	1	9667415	9700209	-1	40.8965	-1.3778	0.339857	-4.05406	5.03372e-05	0.000733989
ENSMUSG00000023089	Ndufa5	NADH dehydrogenase (ubiquinone) 1 alpha subcomplex, 5 [Source:MGI Symbol;Acc:MGI:1915452]	protein_coding	68202	--- uc057bwg.1 uc009bbs.2 ---	6	24518666	24528013	-1	658.728	0.442766	0.109236	4.0533	5.05004e-05	0.000735776
ENSMUSG00000020467	Efemp1	epidermal growth factor-containing fibulin-like extracellular matrix protein 1 [Source:MGI Symbol;Acc:MGI:1339998]	protein_coding	216616	uc007ign.2 --- ---	11	28853204	28926743	1	471.44	-1.87578	0.462813	-4.053	5.0566e-05	0.000736138
ENSMUSG00000027346	Gpcpd1	glycerophosphocholine phosphodiesterase 1 [Source:MGI Symbol;Acc:MGI:104898]	protein_coding	74182	--- uc008mmv.2 uc008mmz.2 uc008mmv.2 uc008mmv.2 uc008mmv.2 uc008mmz.2 --- --- --- --- --- uc008mmv.2	2	132529082	132587729	-1	1133.16	-1.19345	0.294494	-4.05255	5.06623e-05	0.000736947
ENSMUSG00000044847	Lsm11	U7 snRNP-specific Sm-like protein LSM11 [Source:MGI Symbol;Acc:MGI:1919540]	protein_coding	72290	uc007ins.1	11	45928269	45944935	-1	76.7927	-0.927917	0.229002	-4.05201	5.07795e-05	0.000738058
ENSMUSG00000020709	Adap2	ArfGAP with dual PH domains 2 [Source:MGI Symbol;Acc:MGI:2663075]	protein_coding	216991	uc007klk.1 uc007kll.1	11	80154105	80178958	1	170.525	-1.1863	0.292825	-4.05123	5.095e-05	0.000739941
ENSMUSG00000052369	Tmem106c	transmembrane protein 106C [Source:MGI Symbol;Acc:MGI:1196384]	protein_coding	380967	uc007xln.2	15	97964229	97970286	1	193.763	0.713477	0.176182	4.04966	5.12916e-05	0.000744304
ENSMUSG00000034771	Tle2	transducin-like enhancer of split 2 [Source:MGI Symbol;Acc:MGI:104635]	protein_coding	21886	uc007gip.3 --- --- --- uc007gio.2 uc007gir.2 uc007gip.3 --- uc007gis.2 --- --- --- --- --- --- ---	10	81574561	81590845	1	1046.43	0.8253	0.203887	4.04784	5.16929e-05	0.000748925
ENSMUSG00000006219	Fblim1	filamin binding LIM protein 1 [Source:MGI Symbol;Acc:MGI:1921452]	protein_coding	74202	uc008vos.2 uc008vot.2 uc008vot.2 --- --- uc008vos.2 --- --- --- --- --- --- --- --- --- uc008vos.2	4	141576062	141606096	-1	278.597	-1.25348	0.309655	-4.04799	5.16604e-05	0.000748925
ENSMUSG00000025821	Zfp282	zinc finger protein 282 [Source:MGI Symbol;Acc:MGI:2141413]	protein_coding	101095	uc009btl.1 ---	6	47877204	47908485	1	229.558	0.716055	0.176958	4.04647	5.19962e-05	0.000752716
ENSMUSG00000020604	Arsg	arylsulfatase G [Source:MGI Symbol;Acc:MGI:1921258]	protein_coding	74008	uc007mcn.1 uc007mcp.2 --- --- uc007mcn.1	11	109473374	109573330	1	151.306	0.963996	0.23827	4.04582	5.21398e-05	0.000754192
ENSMUSG00000020644	Id2	inhibitor of DNA binding 2 [Source:MGI Symbol;Acc:MGI:96397]	protein_coding	15902	uc007nfe.2 --- uc007nfe.2	12	25093799	25097140	-1	2172.44	1.36934	0.338635	4.04369	5.26157e-05	0.000760467
ENSMUSG00000028232	Tmem68	transmembrane protein 68 [Source:MGI Symbol;Acc:MGI:1919348]	protein_coding	72098	--- uc008rwh.1 --- --- --- ---	4	3549041	3574853	-1	297.655	-0.605639	0.149815	-4.04257	5.28681e-05	0.000763506
ENSMUSG00000031170	Slc38a5	solute carrier family 38, member 5 [Source:MGI Symbol;Acc:MGI:2148066]	protein_coding	209837	--- uc009sot.1 uc009sos.2 uc009sot.1	X	8271133	8280179	1	19.9583	-2.00059	0.495127	-4.04056	5.33227e-05	0.000769455
ENSMUSG00000023022	Lima1	LIM domain and actin binding 1 [Source:MGI Symbol;Acc:MGI:1920992]	protein_coding	65970	uc007xqh.3 uc007xqi.2 --- ---	15	99778470	99875428	-1	1760.54	-0.831499	0.205815	-4.04002	5.34455e-05	0.000770613
ENSMUSG00000021282	Eif5	eukaryotic translation initiation factor 5 [Source:MGI Symbol;Acc:MGI:95309]	protein_coding	217869	uc007pde.2 uc007pdh.1 --- --- uc007pdd.2 uc007pdf.2 --- --- uc007pdg.2 --- --- uc007pdh.1 --- --- --- --- ---	12	111538016	111546752	1	5764.31	0.461016	0.114142	4.03895	5.36903e-05	0.000773525
ENSMUSG00000031885	Cbfb	core binding factor beta [Source:MGI Symbol;Acc:MGI:99851]	protein_coding	12400	uc009nbp.2 uc009nbq.2 uc012gjd.1 uc009nbr.2 --- --- ---	8	105170674	105217989	1	1222.58	-0.442757	0.109691	-4.03639	5.42794e-05	0.00078139
ENSMUSG00000075324	Fign	fidgetin [Source:MGI Symbol;Acc:MGI:1890647]	protein_coding	60344	uc008jvv.3 --- uc012bvz.2 ---	2	63971507	64098038	-1	20.6585	-1.66001	0.411379	-4.03522	5.45506e-05	0.000784669
ENSMUSG00000069678	Pcgf1	polycomb group ring finger 1 [Source:MGI Symbol;Acc:MGI:1917087]	protein_coding	69837	--- uc009cmg.1 uc009cmh.1 uc009cmh.1 uc009cmh.1 --- --- uc009cmg.1	6	83077869	83080855	1	81.0582	0.913213	0.226331	4.03486	5.46352e-05	0.000785262
ENSMUSG00000053398	Phgdh	3-phosphoglycerate dehydrogenase [Source:MGI Symbol;Acc:MGI:1355330]	protein_coding	236539	uc008qps.1 --- --- ---	3	98313170	98339990	-1	261.353	-1.0147	0.251533	-4.03406	5.48203e-05	0.000787296
ENSMUSG00000031328	Flna	filamin, alpha [Source:MGI Symbol;Acc:MGI:95556]	protein_coding	192176	uc009tny.1 --- --- --- --- --- --- --- --- --- --- uc009tny.1	X	74223461	74249820	-1	6932.37	-0.692233	0.171648	-4.03286	5.51028e-05	0.000790725
ENSMUSG00000001229	Dpp9	dipeptidylpeptidase 9 [Source:MGI Symbol;Acc:MGI:2443967]	protein_coding	224897	--- uc008dbh.2	17	56186807	56218889	-1	1724.94	0.82779	0.205272	4.03266	5.51493e-05	0.000790766
ENSMUSG00000021493	Pdlim7	PDZ and LIM domain 7 [Source:MGI Symbol;Acc:MGI:1914649]	protein_coding	67399	uc007qrg.3 uc007qrf.3 uc007qrf.3 uc007qrg.3 uc007qrk.3 uc007qri.3 uc007qrl.3 --- uc007qrl.3 --- ---	13	55495795	55513676	-1	148.914	-0.774854	0.192197	-4.03156	5.5407e-05	0.000793831
ENSMUSG00000025784	Clec3b	C-type lectin domain family 3, member b [Source:MGI Symbol;Acc:MGI:104540]	protein_coding	21922	uc009sfw.2	9	123150946	123157432	1	84.6101	-1.68569	0.418178	-4.03104	5.55305e-05	0.00079497
ENSMUSG00000028439	Fam219a	family with sequence similarity 219, member A [Source:MGI Symbol;Acc:MGI:1919151]	protein_coding	71901	uc008siz.2 uc008sja.1 uc008siz.2 --- ---	4	41517691	41569538	-1	193.524	-0.791043	0.196262	-4.03055	5.56458e-05	0.000795447
ENSMUSG00000099966	2810402E24Rik	RIKEN cDNA 2810402E24 gene [Source:MGI Symbol;Acc:MGI:1913715]	antisense_RNA		---	14	20641009	20644048	1	93.8105	0.943114	0.233993	4.03053	5.56518e-05	0.000795447
ENSMUSG00000022538	Lsg1	large 60S subunit nuclear export GTPase 1 [Source:MGI Symbol;Acc:MGI:107236]	protein_coding	224092	uc007ywv.1 --- uc007ywx.1 --- uc007ywx.1 --- --- ---	16	30560494	30587592	-1	522.153	0.687816	0.170688	4.02966	5.5857e-05	0.000797749
ENSMUSG00000020340	Cyfip2	cytoplasmic FMR1 interacting protein 2 [Source:MGI Symbol;Acc:MGI:1924134]	protein_coding	76884	uc007ioc.2 uc007iod.2 uc007ioc.2 uc007iob.2 --- uc007iob.2 uc007iod.2	11	46193850	46312859	-1	195.441	-1.30958	0.32507	-4.0286	5.61094e-05	0.000800722
ENSMUSG00000024268	Celf4	CUGBP, Elav-like family member 4 [Source:MGI Symbol;Acc:MGI:1932407]	protein_coding	108013	uc012bap.1 uc012ban.1 uc008ehl.2 uc008ehk.2 --- --- --- --- --- uc012bao.1	18	25477632	25754157	-1	601.127	1.4732	0.36596	4.02557	5.68364e-05	0.000810456
ENSMUSG00000022197	Pdzd2	PDZ domain containing 2 [Source:MGI Symbol;Acc:MGI:1922394]	protein_coding	68070	uc007vhq.1 --- --- uc007vhr.1 --- --- uc007vht.1 --- --- --- ---	15	12359711	12739924	-1	845.785	-1.4258	0.354264	-4.02468	5.70522e-05	0.000812892
ENSMUSG00000044934	Zfp367	zinc finger protein 367 [Source:MGI Symbol;Acc:MGI:2442266]	protein_coding	238673	uc007qyj.1 --- --- uc007qyk.1	13	64133018	64153202	-1	396.564	-0.661741	0.164513	-4.02242	5.7604e-05	0.000820109
ENSMUSG00000105160	A530030E21Rik	RIKEN cDNA A530030E21 gene [Source:MGI Symbol;Acc:MGI:2444617]	TEC		---	16	19243525	19244834	1	24.3666	-1.97426	0.490901	-4.02171	5.77767e-05	0.000821274
ENSMUSG00000034612	Chst11	carbohydrate sulfotransferase 11 [Source:MGI Symbol;Acc:MGI:1927166]	protein_coding	58250	uc007gke.1	10	82985498	83195900	1	122.656	-1.2652	0.314577	-4.02189	5.77334e-05	0.000821274
ENSMUSG00000030737	Slco2b1	solute carrier organic anion transporter family, member 2b1 [Source:MGI Symbol;Acc:MGI:1351872]	protein_coding	101488	uc009ily.1 uc009ilw.2 uc009ilx.1 --- --- --- --- --- ---	7	99657804	99711340	-1	247.544	-1.40851	0.350413	-4.01958	5.83009e-05	0.000827374
ENSMUSG00000031986	Sprtn	SprT-like N-terminal domain [Source:MGI Symbol;Acc:MGI:2685351]	protein_coding	244666	uc009nxx.2 ---	8	124897886	124906161	1	556.59	0.560515	0.139452	4.01941	5.83431e-05	0.000827374
ENSMUSG00000091994	E130317F20Rik	RIKEN cDNA E130317F20 gene [Source:MGI Symbol;Acc:MGI:3041202]	bidirectional_promoter_lncRNA		uc011xic.1 uc011xib.1	10	79851381	79854971	-1	32.3272	1.5043	0.374226	4.01976	5.82565e-05	0.000827374
ENSMUSG00000022246	Rai14	retinoic acid induced 14 [Source:MGI Symbol;Acc:MGI:1922896]	protein_coding	75646	uc007vgl.1 uc007vgn.2	15	10568979	10714631	-1	7570.32	0.745159	0.185412	4.01894	5.84618e-05	0.000828407
ENSMUSG00000032184	Lysmd2	LysM, putative peptidoglycan-binding, domain containing 2 [Source:MGI Symbol;Acc:MGI:1917332]	protein_coding	70082	uc009qsq.1 ---	9	75625741	75637771	1	52.3761	-1.35896	0.338267	-4.01741	5.88401e-05	0.000833115
ENSMUSG00000019996	Map7	microtubule-associated protein 7 [Source:MGI Symbol;Acc:MGI:1328328]	protein_coding	17761	uc007eno.2 uc011xba.1 --- --- uc007enp.1 --- --- --- --- uc007enr.1 --- --- ---	10	20148471	20281590	1	1277.89	0.668766	0.166487	4.01693	5.89619e-05	0.000834187
ENSMUSG00000002006	Pdzd4	PDZ domain containing 4 [Source:MGI Symbol;Acc:MGI:2443483]	protein_coding	245469	uc009tmt.1 uc009tmu.1	X	73793359	73824969	-1	85.6998	1.13984	0.283863	4.01544	5.93361e-05	0.000838825
ENSMUSG00000017999	Ddx27	DEAD (Asp-Glu-Ala-Asp) box polypeptide 27 [Source:MGI Symbol;Acc:MGI:2385884]	protein_coding	228889	uc008nzb.1 uc008nza.1 uc008nza.1 --- --- ---	2	167015193	167034947	1	586.879	0.497544	0.123928	4.01479	5.94998e-05	0.00084048
ENSMUSG00000084939	Gm830	predicted gene 830 [Source:MGI Symbol;Acc:MGI:2685676]	processed_transcript		uc008tsu.1	4	95464724	95487394	-1	16.5666	-2.03004	0.505945	-4.01237	6.01133e-05	0.000848485
ENSMUSG00000029122	Evc	EvC ciliary complex subunit 1 [Source:MGI Symbol;Acc:MGI:1890596]	protein_coding	59056	uc008xfo.2 uc008xfn.2 --- --- uc008xfo.2 --- --- ---	5	37289098	37336894	-1	36.8154	-1.45632	0.362979	-4.01213	6.0174e-05	0.000848679
ENSMUSG00000022550	Adck5	aarF domain containing kinase 5 [Source:MGI Symbol;Acc:MGI:2679274]	protein_coding	268822	uc011zuw.1 --- uc011zuw.1 --- --- uc011zuw.1 uc011zuw.1 --- --- --- --- --- --- ---	15	76576358	76595816	1	86.1124	0.909143	0.226679	4.01071	6.05355e-05	0.000853112
ENSMUSG00000028842	Ago3	argonaute RISC catalytic subunit 3 [Source:MGI Symbol;Acc:MGI:2446634]	protein_coding	214150	--- uc008uth.2 --- --- --- ---	4	126331704	126429556	-1	402.405	-0.660919	0.164805	-4.0103	6.06412e-05	0.000853272
ENSMUSG00000029684	Wasl	Wiskott-Aldrich syndrome-like (human) [Source:MGI Symbol;Acc:MGI:1920428]	protein_coding	73178	uc009bbv.2 uc057ack.1 uc012eiq.1 ---	6	24613805	24665009	-1	1954.26	0.703487	0.175413	4.01046	6.05994e-05	0.000853272
ENSMUSG00000028328	Tmod1	tropomodulin 1 [Source:MGI Symbol;Acc:MGI:98775]	protein_coding	21916	uc008ste.1 --- --- --- ---	4	46038935	46116032	1	264.037	-1.37775	0.343706	-4.0085	6.11046e-05	0.000859123
ENSMUSG00000029864	Gstk1	glutathione S-transferase kappa 1 [Source:MGI Symbol;Acc:MGI:1923513]	protein_coding	76263	uc009bqo.1 uc012ekv.1 uc012ekv.1	6	42245935	42250447	1	573.637	0.959252	0.239343	4.00785	6.12737e-05	0.000860831
ENSMUSG00000024008	Cpne5	copine V [Source:MGI Symbol;Acc:MGI:2385908]	protein_coding	240058	uc008bsk.2 --- --- --- ---	17	29156550	29237797	-1	59.4701	-1.74724	0.436027	-4.00718	6.14491e-05	0.000862625
ENSMUSG00000024451	Arap3	ArfGAP with RhoGAP domain, ankyrin repeat and PH domain 3 [Source:MGI Symbol;Acc:MGI:2147274]	protein_coding	106952	uc008erq.2	18	37972624	37997574	-1	413.314	-1.44029	0.359453	-4.00689	6.15223e-05	0.000862982
ENSMUSG00000049409	Prokr1	prokineticin receptor 1 [Source:MGI Symbol;Acc:MGI:1929676]	protein_coding	58182	uc009ctp.1 uc009cto.1 uc009cto.1	6	87578591	87590743	-1	103.772	1.32607	0.331014	4.00607	6.1738e-05	0.000865337
ENSMUSG00000038811	Gngt2	guanine nucleotide binding protein (G protein), gamma transducing activity polypeptide 2 [Source:MGI Symbol;Acc:MGI:893584]	protein_coding	14710	uc007lau.1 uc033fzi.1 uc007lau.1 uc033fzh.1 uc007lav.1 uc007lav.1 uc033fzi.1 uc007lau.1 uc033fzi.1	11	95837216	95845734	1	239.979	-0.947027	0.236456	-4.00509	6.19931e-05	0.00086824
ENSMUSG00000019539	Rcn3	reticulocalbin 3, EF-hand calcium binding domain [Source:MGI Symbol;Acc:MGI:1277122]	protein_coding	52377	uc009gtb.2 uc009gta.3 uc009gtb.2 --- uc009gta.3 uc009gtb.2 uc009gtb.2 uc009gtb.2 --- ---	7	45082913	45092221	-1	168.208	-1.33708	0.333992	-4.00333	6.24568e-05	0.000874057
ENSMUSG00000057286	St6galnac2	ST6 (alpha-N-acetyl-neuraminyl-2,3-beta-galactosyl-1,3)-N-acetylgalactosaminide alpha-2,6-sialyltransferase 2 [Source:MGI Symbol;Acc:MGI:107553]	protein_coding	20446	uc007mma.1 --- --- --- ---	11	116675303	116694868	-1	786.448	-0.922212	0.230395	-4.00274	6.26124e-05	0.000875557
ENSMUSG00000076666	Ighv14-4	immunoglobulin heavy variable 14-4 [Source:MGI Symbol;Acc:MGI:4439765]	IG_V_gene		---	12	114176438	114176867	-1	90.5874	-1.92734	0.481643	-4.0016	6.29155e-05	0.000878884
ENSMUSG00000004530	Coro1c	coronin, actin binding protein 1C [Source:MGI Symbol;Acc:MGI:1345964]	protein_coding	23790	uc008yyu.1 --- --- --- --- --- --- --- --- ---	5	113842436	113908758	-1	1735.29	-0.57158	0.142842	-4.00148	6.29475e-05	0.000878884
ENSMUSG00000040525	Cblc	Casitas B-lineage lymphoma c [Source:MGI Symbol;Acc:MGI:1931457]	protein_coding	80794	--- uc012fbj.1 uc009fnh.2 --- --- ---	7	19778881	19796809	-1	165.51	0.954247	0.238599	3.99938	6.35074e-05	0.000886016
ENSMUSG00000037541	Shank2	SH3/ankyrin domain gene 2 [Source:MGI Symbol;Acc:MGI:2671987]	protein_coding	210274	--- uc009kqe.2 uc009kqf.1 uc009kqf.1 ---	7	144001928	144424494	1	640.588	1.19337	0.298521	3.9976	6.39881e-05	0.000892035
ENSMUSG00000041670	Rims1	regulating synaptic membrane exocytosis 1 [Source:MGI Symbol;Acc:MGI:2152971]	protein_coding		uc029qni.1 uc029qnm.1 --- --- --- --- --- --- uc007alr.1	1	22286251	22805994	-1	162.435	1.63955	0.410231	3.99665	6.42453e-05	0.000894242
ENSMUSG00000078606	Gm4070	predicted gene 4070 [Source:MGI Symbol;Acc:MGI:3782245]	protein_coding	100042856	uc009izo.1 uc009izn.1 uc009izn.1 ---	7	105895139	105953967	-1	34.4869	-1.67678	0.419543	-3.99668	6.42375e-05	0.000894242
ENSMUSG00000025529	Zfp711	zinc finger protein 711 [Source:MGI Symbol;Acc:MGI:3045342]	protein_coding	245595	uc009udl.1 ---	X	112600526	112635070	1	81.8653	1.47497	0.369078	3.99636	6.43228e-05	0.000894631
ENSMUSG00000051790	Nlgn2	neuroligin 2 [Source:MGI Symbol;Acc:MGI:2681835]	protein_coding	216856	uc007jrw.1 uc007jrx.1 uc007jrw.1 ---	11	69823122	69837784	-1	376.493	0.731888	0.183174	3.99558	6.45354e-05	0.000896899
ENSMUSG00000053460	Ggcx	gamma-glutamyl carboxylase [Source:MGI Symbol;Acc:MGI:1927655]	protein_coding	56316	uc009cio.2 --- --- --- ---	6	72414308	72430712	1	1926.07	0.734751	0.183939	3.99454	6.48187e-05	0.000899453
ENSMUSG00000031822	Gse1	genetic suppressor element 1, coiled-coil protein [Source:MGI Symbol;Acc:MGI:1098275]	protein_coding	382034	--- uc009nqz.2 uc009nra.2 uc009nrb.2 --- --- ---	8	120228456	120581390	1	560.777	0.623622	0.156114	3.99467	6.47856e-05	0.000899453
ENSMUSG00000069601	Ank3	ankyrin 3, epithelial [Source:MGI Symbol;Acc:MGI:88026]	protein_coding	11735	uc007fms.1 uc007fmw.1 uc007fmy.1 --- --- --- uc007fmx.1 --- uc007fna.1 uc007fna.1 uc007fnb.1 uc007fmt.1 uc007fnc.1 --- uc007fmy.1 --- --- --- uc007fng.1 uc007fmu.1 uc007fnk.1 --- --- --- uc007fnk.1 uc007fnk.1 uc007fnj.1 uc007fnk.1 uc007fnk.1 uc007fni.1 --	10	69398773	70027438	1	3277.38	0.542484	0.135813	3.99434	6.4874e-05	0.00089953
ENSMUSG00000078137	Ankrd63	ankyrin repeat domain 63 [Source:MGI Symbol;Acc:MGI:2686183]	protein_coding	383787	uc008lsh.1	2	118699103	118703963	-1	22.5658	-1.89098	0.473546	-3.99323	6.51783e-05	0.000903057
ENSMUSG00000019055	Plod1	procollagen-lysine, 2-oxoglutarate 5-dioxygenase 1 [Source:MGI Symbol;Acc:MGI:99907]	protein_coding	18822	uc008vtk.2 --- --- --- uc008vtl.2 ---	4	147909753	147936767	-1	456.338	-0.852634	0.213572	-3.99226	6.54455e-05	0.000905372
ENSMUSG00000035498	Cdcp1	CUB domain containing protein 1 [Source:MGI Symbol;Acc:MGI:2442010]	protein_coding	109332	--- uc009sfz.1 ---	9	123170824	123216038	-1	1029.42	0.662489	0.16594	3.99234	6.54233e-05	0.000905372
ENSMUSG00000040612	Ildr2	immunoglobulin-like domain containing receptor 2 [Source:MGI Symbol;Acc:MGI:1196370]	protein_coding	100039795	uc011wvd.1 uc011wve.1 uc011wvd.1 uc011wvf.1 uc011wvj.1 uc011wvg.1 uc011wvi.1 uc011wvh.1	1	166254139	166316823	1	237.256	-1.04838	0.262658	-3.9914	6.56838e-05	0.000907973
ENSMUSG00000028869	Gnl2	guanine nucleotide binding protein-like 2 (nucleolar) [Source:MGI Symbol;Acc:MGI:2385207]	protein_coding	230737	--- uc008uro.2 --- --- --- ---	4	125016585	125055380	1	930.803	0.476472	0.119394	3.99076	6.5862e-05	0.00090974
ENSMUSG00000029868	Trpv6	transient receptor potential cation channel, subfamily V, member 6 [Source:MGI Symbol;Acc:MGI:1927259]	protein_coding		uc009bqc.2 --- uc009bqc.2	6	41620624	41636405	-1	344.555	1.9509	0.489095	3.98879	6.64103e-05	0.000915916
ENSMUSG00000038732	Mboat1	membrane bound O-acyltransferase domain containing 1 [Source:MGI Symbol;Acc:MGI:2387184]	protein_coding	218121	--- uc007pyt.1 --- ---	13	30136489	30246717	1	682.518	1.24773	0.312802	3.98889	6.63825e-05	0.000915916
ENSMUSG00000021792	Fam213a	family with sequence similarity 213, member A [Source:MGI Symbol;Acc:MGI:1917814]	protein_coding	70564	uc007tci.2 uc007tcj.2 uc057bet.1 uc057ber.1 --- uc057ber.1 uc007tci.2 uc057bev.1 uc057bev.1 uc057bev.1 uc057bep.1 uc007tcj.2 uc057beu.1 ---	14	40993740	41013788	-1	952.204	1.25564	0.314818	3.98847	6.65014e-05	0.000916473
ENSMUSG00000035125	Gcfc2	GC-rich sequence DNA binding factor 2 [Source:MGI Symbol;Acc:MGI:2141656]	protein_coding	330361	uc009cld.1 --- --- --- --- --- --- ---	6	81923669	81959915	1	176.467	1.01297	0.254025	3.98769	6.67191e-05	0.000918773
ENSMUSG00000029388	Eif2b1	eukaryotic translation initiation factor 2B, subunit 1 (alpha) [Source:MGI Symbol;Acc:MGI:2384802]	protein_coding	209354	uc008zqd.2 --- --- uc008zqd.2 --- ---	5	124570213	124579131	-1	314.093	0.522023	0.130937	3.98684	6.69589e-05	0.000921373
ENSMUSG00000074227	Spint2	serine protease inhibitor, Kunitz type 2 [Source:MGI Symbol;Acc:MGI:1338031]	protein_coding	20733	--- uc009gbl.1 uc009gbk.1 uc057agr.1	7	29256323	29281912	-1	3545.27	0.568256	0.1426	3.98497	6.74877e-05	0.000927943
ENSMUSG00000000440	Pparg	peroxisome proliferator activated receptor gamma [Source:MGI Symbol;Acc:MGI:97747]	protein_coding	19016	uc009dis.3 uc033iub.2 --- --- uc012eqj.1 uc009dit.2 ---	6	115360951	115490399	1	374.413	-1.31229	0.329415	-3.98371	6.78487e-05	0.000932198
ENSMUSG00000056124	B4galt6	UDP-Gal:betaGlcNAc beta 1,4-galactosyltransferase, polypeptide 6 [Source:MGI Symbol;Acc:MGI:1928380]	protein_coding	56386	uc008eeu.2	18	20684599	20746404	-1	250.458	1.95618	0.491261	3.98197	6.83469e-05	0.00093833
ENSMUSG00000040856	Dlk1	delta-like 1 homolog (Drosophila) [Source:MGI Symbol;Acc:MGI:94900]	protein_coding	13386	uc007pam.2 uc007pao.2 uc011yrz.1 uc007pan.2 uc011yry.1 uc011yrz.1 uc007pan.2 uc007pao.2 --- ---	12	109452823	109463336	1	3323.1	1.98741	0.499186	3.9813	6.85399e-05	0.000940266
ENSMUSG00000068747	Sort1	sortilin 1 [Source:MGI Symbol;Acc:MGI:1338015]	protein_coding	20661	uc008qys.2 uc008qyr.2 ---	3	108284082	108361511	1	5535.22	-0.855688	0.215021	-3.97955	6.90456e-05	0.000945767
ENSMUSG00000052305	Hbb-bs	hemoglobin, beta adult s chain [Source:MGI Symbol;Acc:MGI:5474852]	protein_coding	15129 15130 15130 15130 100503605 100503605 100503605	uc009iuq.3 --- uc009iuq.3 uc009iuq.3 --- uc009iuq.3 uc009iuq.3 --- uc009iuq.3	7	103826534	103828096	-1	1284.66	-1.4928	0.375103	-3.97971	6.90006e-05	0.000945767
ENSMUSG00000089942	Pira2	paired-Ig-like receptor A2 [Source:MGI Symbol;Acc:MGI:1195970]	protein_coding	18725 18729 18729	uc009ewj.1 uc012ewg.1 uc009ewj.1 uc012ewg.1	7	3836812	3845051	-1	18.8147	-1.71782	0.431698	-3.97921	6.91447e-05	0.000946409
ENSMUSG00000004947	Dtx2	deltex 2, E3 ubiquitin ligase [Source:MGI Symbol;Acc:MGI:1921448]	protein_coding	74198	uc008zzn.2 uc008zzp.2 uc008zzo.2 --- uc008zzn.2 uc008zzm.2 --- --- ---	5	135994800	136032872	1	211.951	0.666084	0.16752	3.97614	7.00438e-05	0.000957989
ENSMUSG00000024696	Lpxn	leupaxin [Source:MGI Symbol;Acc:MGI:2147677]	protein_coding	107321	uc008guq.1	19	12798606	12833807	1	55.4933	-1.38638	0.348797	-3.97475	7.04517e-05	0.000961933
ENSMUSG00000097754	Ptgs2os2	prostaglandin-endoperoxide synthase 2, opposite strand 2 [Source:MGI Symbol;Acc:MGI:5477181]	lincRNA		uc033fmh.1	1	150159043	150164948	-1	252.95	1.1384	0.28643	3.97444	7.0545e-05	0.000961933
ENSMUSG00000068299	Nat8f4	N-acetyltransferase 8 (GCN5-related) family member 4 [Source:MGI Symbol;Acc:MGI:1922791]	protein_coding	75541	uc012eoi.1 uc009cqj.2	6	85899051	85904884	-1	146.198	1.15316	0.290109	3.97491	7.04063e-05	0.000961933
ENSMUSG00000047330	Kcne4	potassium voltage-gated channel, Isk-related subfamily, gene 4 [Source:MGI Symbol;Acc:MGI:1891125]	protein_coding	57814	uc007bqq.1 ---	1	78816758	78820028	1	20.5883	-1.68589	0.42418	-3.97447	7.05373e-05	0.000961933
ENSMUSG00000025001	Hells	helicase, lymphoid specific [Source:MGI Symbol;Acc:MGI:106209]	protein_coding	15201	uc008hjt.1 --- --- --- --- ---	19	38930915	38971051	1	177.768	-0.982068	0.247153	-3.97351	7.08201e-05	0.000964957
ENSMUSG00000046876	Atxn1	ataxin 1 [Source:MGI Symbol;Acc:MGI:104783]	protein_coding	20238	uc011yyv.2 uc011yyx.2 uc011yyw.2 --- --- ---	13	45549755	45965008	-1	967.991	-0.742773	0.186967	-3.97274	7.10493e-05	0.000967351
ENSMUSG00000055912	Tmem150a	transmembrane protein 150A [Source:MGI Symbol;Acc:MGI:2385244]	protein_coding	232086	uc009cih.1 --- uc009cih.1	6	72355447	72359762	1	239.993	0.751311	0.189132	3.97242	7.11471e-05	0.000967954
ENSMUSG00000021987	Mtmr6	myotubularin related protein 6 [Source:MGI Symbol;Acc:MGI:2145637]	protein_coding	219135	uc007ufa.2 --- uc033gri.1 ---	14	60265228	60302370	1	1283.34	-0.51175	0.128838	-3.97205	7.12577e-05	0.000968729
ENSMUSG00000031189	Aff2	AF4/FMR2 family, member 2 [Source:MGI Symbol;Acc:MGI:1202294]	protein_coding	14266	uc009tjb.1 --- --- ---	X	69360294	69868037	1	17.0923	-1.88393	0.474397	-3.97121	7.15097e-05	0.000971426
ENSMUSG00000054641	Mmrn1	multimerin 1 [Source:MGI Symbol;Acc:MGI:1918195]	protein_coding	70945	uc009cdq.1 uc009cdr.2 uc012emu.1	6	60924976	60989378	1	105.772	-1.52372	0.383967	-3.96837	7.23672e-05	0.000982336
ENSMUSG00000002732	Fkbp7	FK506 binding protein 7 [Source:MGI Symbol;Acc:MGI:1336879]	protein_coding	14231	uc008kfh.2 --- --- ---	2	76663044	76673116	-1	125.224	-0.964347	0.243022	-3.96815	7.24327e-05	0.000982487
ENSMUSG00000054203	Ifi205	interferon activated gene 205 [Source:MGI Symbol;Acc:MGI:101847]	protein_coding	226695	uc007dsm.2 ---	1	174011998	174031810	-1	25.995	-1.78185	0.449128	-3.96736	7.26732e-05	0.000984461
ENSMUSG00000021112	Mpp5	membrane protein, palmitoylated 5 (MAGUK p55 subfamily member 5) [Source:MGI Symbol;Acc:MGI:1927339]	protein_coding	56217	uc007nzh.2 --- uc007nzi.2 --- ---	12	78748907	78840714	1	1500.65	-0.701729	0.176878	-3.96731	7.26871e-05	0.000984461
ENSMUSG00000029189	Sel1l3	sel-1 suppressor of lin-12-like 3 (C. elegans) [Source:MGI Symbol;Acc:MGI:1916941]	protein_coding	231238	uc008xlc.1 --- --- --- uc008xle.1	5	53107083	53213927	-1	751.531	0.79614	0.200718	3.96646	7.29471e-05	0.000987243
ENSMUSG00000020919	Stat5b	signal transducer and activator of transcription 5B [Source:MGI Symbol;Acc:MGI:103035]	protein_coding	20851	--- uc007lmj.2 uc007lmi.2	11	100780731	100850724	-1	480.324	-0.536027	0.135242	-3.96347	7.3869e-05	0.000998972
ENSMUSG00000019210	Atp6v1e1	ATPase, H+ transporting, lysosomal V1 subunit E1 [Source:MGI Symbol;Acc:MGI:894326]	protein_coding	11973	--- uc009dnr.1 uc009dnr.1 --- --- ---	6	120794305	120822793	-1	1779.1	0.478607	0.120767	3.96305	7.39991e-05	0.000999983
ENSMUSG00000044433	Camsap3	calmodulin regulated spectrin-associated protein family, member 3 [Source:MGI Symbol;Acc:MGI:1916947]	protein_coding	69697	uc009krw.2 uc012fym.1 uc033jdv.1 uc033jec.1 uc033jeb.1 uc033jdu.1 uc033jdt.1 uc033jed.1 uc033jdy.1 uc033jdr.1 uc033jds.1 --- --- --- ---	8	3587293	3609075	1	627.949	1.022	0.258044	3.96056	7.47732e-05	0.00100969
ENSMUSG00000026303	Mlph	melanophilin [Source:MGI Symbol;Acc:MGI:2176380]	protein_coding	171531	uc007bzm.2 --- ---	1	90915085	90951142	1	2496.53	1.13263	0.286095	3.95893	7.52864e-05	0.00101586
ENSMUSG00000031662	Snx20	sorting nexin 20 [Source:MGI Symbol;Acc:MGI:1918857]	protein_coding	71607	uc009mrp.1 ---	8	88626563	88636128	-1	83.5719	-1.38961	0.351256	-3.95613	7.61737e-05	0.00102657
ENSMUSG00000045917	Tmem268	transmembrane protein 268 [Source:MGI Symbol;Acc:MGI:1913920]	protein_coding	230279	uc008tgt.1 uc008tgr.1 uc012dfz.1 uc012dfz.1 uc008tgu.1	4	63558781	63586357	1	725.584	0.756986	0.191348	3.95607	7.61933e-05	0.00102657
ENSMUSG00000029299	Abcg3	ATP-binding cassette, sub-family G (WHITE), member 3 [Source:MGI Symbol;Acc:MGI:1351624]	protein_coding	27405	uc008ykt.1 uc012eae.1	5	104935057	104982718	-1	20.5826	-1.57599	0.398427	-3.95552	7.63688e-05	0.00102816
ENSMUSG00000100017	2410022M11Rik	RIKEN cDNA 2410022M11 gene [Source:MGI Symbol;Acc:MGI:1917005]	bidirectional_promoter_lncRNA		---	14	56811989	56813899	1	39.7803	1.4589	0.369075	3.95286	7.72225e-05	0.00103888
ENSMUSG00000064120	Mocs1	molybdenum cofactor synthesis 1 [Source:MGI Symbol;Acc:MGI:1928904]	protein_coding	56738	--- uc008cyh.2 uc008cyg.2 uc008cyh.2 --- --- --- ---	17	49428362	49455435	1	917.611	0.940327	0.237898	3.95264	7.72934e-05	0.00103907
ENSMUSG00000033004	Mycbp2	MYC binding protein 2 [Source:MGI Symbol;Acc:MGI:2179432]	protein_coding	105689	uc007uwl.1 uc007uwn.1 uc007uwk.1 --- --- uc007uwl.1 ---	14	103113411	103346814	-1	1697.43	-0.617623	0.156275	-3.95216	7.74476e-05	0.00104036
ENSMUSG00000020176	Grb10	growth factor receptor bound protein 10 [Source:MGI Symbol;Acc:MGI:103232]	protein_coding	14783	uc007ibb.2 --- uc007iba.2 uc007iba.2 --- --- --- uc007iaz.2	11	11930508	12038683	-1	572.727	-1.09569	0.27728	-3.95156	7.76445e-05	0.00104223
ENSMUSG00000040327	Cul9	cullin 9 [Source:MGI Symbol;Acc:MGI:1925559]	protein_coding	78309	--- uc008ctc.2 --- --- --- --- --- --- --- --- uc008ctc.2	17	46500572	46546388	-1	277.696	0.722138	0.182782	3.95081	7.78877e-05	0.00104472
ENSMUSG00000050721	Plekho2	pleckstrin homology domain containing, family O member 2 [Source:MGI Symbol;Acc:MGI:2143132]	protein_coding	102595	uc009qdl.2 uc009qdm.2 uc009qdn.2 ---	9	65552698	65580040	-1	238.139	-1.18876	0.301185	-3.94695	7.91532e-05	0.00106091
ENSMUSG00000044737	Klk14	kallikrein related-peptidase 14 [Source:MGI Symbol;Acc:MGI:2447564]	protein_coding	317653	uc009gni.3	7	43690418	43695536	1	108.816	1.11097	0.281705	3.94372	8.02282e-05	0.00107452
ENSMUSG00000019990	Pde7b	phosphodiesterase 7B [Source:MGI Symbol;Acc:MGI:1352752]	protein_coding	29863	uc007eob.2 --- uc007eob.2 uc007eob.2 uc007eob.2 --- uc007eoc.2 ---	10	20398004	20725078	-1	1520.33	0.759555	0.192742	3.94079	8.12122e-05	0.0010869
ENSMUSG00000025993	Slc40a1	solute carrier family 40 (iron-regulated transporter), member 1 [Source:MGI Symbol;Acc:MGI:1315204]	protein_coding	53945	uc007awu.1 --- --- --- uc011wkh.1 uc011wkh.1 uc011wkh.1 ---	1	45908068	45926523	-1	282.448	1.39734	0.354688	3.93963	8.16067e-05	0.00109137
ENSMUSG00000072720	Myo18b	myosin XVIIIb [Source:MGI Symbol;Acc:MGI:1921626]	protein_coding	74376	uc008ytr.2 --- --- ---	5	112688876	112896362	-1	9.25397	-1.95482	0.496439	-3.93769	8.22703e-05	0.00109943
ENSMUSG00000032872	Cyb5r4	cytochrome b5 reductase 4 [Source:MGI Symbol;Acc:MGI:2386848]	protein_coding	266690	uc009qyc.2 --- --- --- ---	9	87022014	87077774	1	578.255	-0.469946	0.119359	-3.93726	8.24164e-05	0.00110057
ENSMUSG00000040728	Esrp1	epithelial splicing regulatory protein 1 [Source:MGI Symbol;Acc:MGI:1917326]	protein_coding	207920	uc012dao.2 --- uc008rzn.1 uc012dao.2	4	11331933	11386783	-1	1349.37	0.709403	0.180221	3.9363	8.27492e-05	0.0011042
ENSMUSG00000074093	Svip	small VCP/p97-interacting protein [Source:MGI Symbol;Acc:MGI:1922994]	protein_coding	75744	uc009hcn.2 --- ---	7	51997171	52006018	-1	163.864	-1.15152	0.292608	-3.93536	8.30731e-05	0.0011077
ENSMUSG00000055994	Nod2	nucleotide-binding oligomerization domain containing 2 [Source:MGI Symbol;Acc:MGI:2429397]	protein_coding	257632	uc009mrr.1 ---	8	88647315	88688474	1	24.8136	-1.54529	0.392926	-3.93277	8.39736e-05	0.00111888
ENSMUSG00000023007	Prpf40b	pre-mRNA processing factor 40B [Source:MGI Symbol;Acc:MGI:1925583]	protein_coding	54614	--- uc007xph.1 uc007xpi.1 uc007xpi.1 uc007xph.1 uc007xpi.1 --- --- --- --- --- ---	15	99295087	99317018	1	616.208	0.698357	0.177625	3.93165	8.43658e-05	0.00112328
ENSMUSG00000057182	Scn3a	sodium channel, voltage-gated, type III, alpha [Source:MGI Symbol;Acc:MGI:98249]	protein_coding	20269	uc012bwa.1 --- --- uc012bwa.1	2	65457118	65567627	-1	43.1611	-2.03783	0.518444	-3.93067	8.47085e-05	0.00112702
ENSMUSG00000033931	Rbm34	RNA binding motif protein 34 [Source:MGI Symbol;Acc:MGI:1098653]	protein_coding	52202	uc009nzb.1 uc009nzc.1 ---	8	126947172	126971071	-1	372.88	0.795134	0.202304	3.9304	8.48047e-05	0.00112747
ENSMUSG00000040964	Arhgef10l	Rho guanine nucleotide exchange factor (GEF) 10-like [Source:MGI Symbol;Acc:MGI:1920004]	protein_coding	72754	uc008vmy.2 uc008vmx.2 uc056zye.1 uc008vmy.2 uc008vmx.2 uc008vmx.2 uc008vmw.2 --- --- --- --- ---	4	140514485	140666012	-1	433.998	0.765865	0.194968	3.92816	8.55966e-05	0.00113716
ENSMUSG00000023026	Dip2b	disco interacting protein 2 homolog B [Source:MGI Symbol;Acc:MGI:2145977]	protein_coding	239667	uc007xqq.2 uc007xqr.2 --- uc007xqr.2	15	100038664	100219473	1	697.902	-0.407986	0.103898	-3.92678	8.60912e-05	0.00114289
ENSMUSG00000041361	Myzap	myocardial zonula adherens protein [Source:MGI Symbol;Acc:MGI:2142908]	protein_coding	102371	--- uc009qpa.1 uc009qpa.1 --- ---	9	71504347	71592360	-1	133.769	-1.8202	0.463681	-3.92554	8.65341e-05	0.00114793
ENSMUSG00000062488	Ifit3b	interferon-induced protein with tetratricopeptide repeats 3B [Source:MGI Symbol;Acc:MGI:3698419]	protein_coding	667370	uc008hgr.1	19	34607970	34613401	1	55.2946	-1.52055	0.387399	-3.92501	8.6725e-05	0.00114962
ENSMUSG00000031004	Mki67	antigen identified by monoclonal antibody Ki 67 [Source:MGI Symbol;Acc:MGI:106035]	protein_coding	17345	uc009kem.2 ---	7	135689784	135716361	-1	969.317	-1.01096	0.257611	-3.92438	8.69536e-05	0.0011518
ENSMUSG00000050549	5730508B09Rik	RIKEN cDNA 5730508B09 gene [Source:MGI Symbol;Acc:MGI:1917867]	protein_coding	70617	uc008rhr.2 ---	3	127869058	127896324	-1	200.125	-0.659618	0.168109	-3.92375	8.71799e-05	0.00115395
ENSMUSG00000105957	Gm43254	predicted gene 43254 [Source:MGI Symbol;Acc:MGI:5663391]	lincRNA		---	3	133307518	133310008	-1	55.1199	1.12237	0.286165	3.9221	8.7782e-05	0.00116107
ENSMUSG00000099564	Gm28729	predicted gene 28729 [Source:MGI Symbol;Acc:MGI:5579435]	protein_coding	102635744	---	9	96486001	96525264	-1	3.52048	-2.02253	0.515725	-3.92173	8.79156e-05	0.00116199
ENSMUSG00000027602	Map1lc3a	microtubule-associated protein 1 light chain 3 alpha [Source:MGI Symbol;Acc:MGI:1915661]	protein_coding	66734	uc012cha.2 uc029uhm.1 ---	2	155276297	155278073	1	620.75	0.676691	0.172644	3.91958	8.87024e-05	0.00117153
ENSMUSG00000047675	Rps8	ribosomal protein S8 [Source:MGI Symbol;Acc:MGI:98166]	protein_coding	20116	uc008uic.1 --- --- --- --- ---	4	117153827	117156243	-1	5446.51	0.407184	0.103905	3.9188	8.89893e-05	0.00117446
ENSMUSG00000041351	Rap1gap	Rap1 GTPase-activating protein [Source:MGI Symbol;Acc:MGI:109338]	protein_coding	110351	uc008vjm.2 uc008vjo.2 --- --- --- --- --- --- --- --- --- --- --- uc008vjn.2	4	137664726	137729861	1	4450.02	0.965016	0.246293	3.91815	8.92295e-05	0.00117678
ENSMUSG00000060791	Gmfg	glia maturation factor, gamma [Source:MGI Symbol;Acc:MGI:1927135]	protein_coding	63986	uc009fyx.1 uc057agq.1 uc009fyy.1 uc009fyy.1 uc009fyx.1 ---	7	28437447	28448233	1	313.625	-1.14789	0.293081	-3.91662	8.97993e-05	0.00118343
ENSMUSG00000056536	Pign	phosphatidylinositol glycan anchor biosynthesis, class N [Source:MGI Symbol;Acc:MGI:1351629]	protein_coding	27392	uc007cgf.3 --- --- uc007cgf.3 uc007cgf.3 --- --- --- --- --- --- uc007cgf.3	1	105518422	105663677	-1	863.139	0.64449	0.164687	3.91342	9.09984e-05	0.00119835
ENSMUSG00000054161	Fam83e	family with sequence similarity 83, member E [Source:MGI Symbol;Acc:MGI:1921063]	protein_coding	73813	uc009gwy.1 --- ---	7	45721212	45729492	1	246.151	1.9984	0.510844	3.91196	9.15506e-05	0.00120475
ENSMUSG00000031486	Adgra2	adhesion G protein-coupled receptor A2 [Source:MGI Symbol;Acc:MGI:1925810]	protein_coding	78560	uc009lhx.2 --- ---	8	27085583	27123436	1	125.638	-1.17248	0.299752	-3.9115	9.17232e-05	0.00120614
ENSMUSG00000026357	Rgs18	regulator of G-protein signaling 18 [Source:MGI Symbol;Acc:MGI:1927498]	protein_coding	64214	uc007cxl.1	1	144752683	144775435	-1	19.6024	-1.75363	0.448559	-3.90947	9.25005e-05	0.00121548
ENSMUSG00000001855	Nup214	nucleoporin 214 [Source:MGI Symbol;Acc:MGI:1095411]	protein_coding	227720	uc008jeh.1 --- --- --- --- --- --- uc008jei.1 --- --- ---	2	31974436	32053975	1	873.04	0.758197	0.194016	3.90791	9.3098e-05	0.00122244
ENSMUSG00000063011	Msln	mesothelin [Source:MGI Symbol;Acc:MGI:1888992]	protein_coding	56047	uc008bbo.1	17	25748614	25754327	-1	155.262	-1.67805	0.429584	-3.90623	9.37488e-05	0.0012292
ENSMUSG00000033392	Clasp2	CLIP associating protein 2 [Source:MGI Symbol;Acc:MGI:1923749]	protein_coding	76499	--- uc009rwq.1 --- --- --- --- uc009rwv.1 uc033jnj.1 --- uc009rww.1 uc012hby.2	9	113741473	113919682	1	510.981	-0.583118	0.149274	-3.90636	9.3698e-05	0.0012292
ENSMUSG00000026126	Ptpn18	protein tyrosine phosphatase, non-receptor type 18 [Source:MGI Symbol;Acc:MGI:108410]	protein_coding	19253	--- uc007aos.1 uc007aos.1 --- --- uc007aot.3 ---	1	34459762	34475733	1	294.674	0.852946	0.218369	3.90599	9.38408e-05	0.00122952
ENSMUSG00000036019	Tmtc2	transmembrane and tetratricopeptide repeat containing 2 [Source:MGI Symbol;Acc:MGI:1914057]	protein_coding	278279	--- uc007gym.1 --- --- --- ---	10	105187663	105574451	-1	394.695	-1.10841	0.283791	-3.90572	9.39471e-05	0.00123002
ENSMUSG00000022205	Sub1	SUB1 homolog (S. cerevisiae) [Source:MGI Symbol;Acc:MGI:104811]	protein_coding	20024	uc007vhj.1 --- ---	15	11981339	11996983	-1	2225.02	0.430259	0.110173	3.90529	9.41135e-05	0.00123115
ENSMUSG00000036040	Adamtsl2	ADAMTS-like 2 [Source:MGI Symbol;Acc:MGI:1925044]	protein_coding	77794	uc008ixa.1 --- --- --- ---	2	27079379	27108981	1	188.038	-1.25475	0.321313	-3.90506	9.42027e-05	0.00123115
ENSMUSG00000055612	Cdca7	cell division cycle associated 7 [Source:MGI Symbol;Acc:MGI:1914203]	protein_coding	66953	uc008kbx.1 --- --- --- ---	2	72476159	72486893	1	242.065	1.38973	0.355889	3.90497	9.42376e-05	0.00123115
ENSMUSG00000041134	Cyyr1	cysteine and tyrosine-rich protein 1 [Source:MGI Symbol;Acc:MGI:2152187]	protein_coding	224405	--- uc007ztu.2 --- ---	16	85421533	85553397	-1	809.874	-1.3587	0.348031	-3.90396	9.46331e-05	0.00123542
ENSMUSG00000074340	Ovgp1	oviductal glycoprotein 1 [Source:MGI Symbol;Acc:MGI:106661]	protein_coding	12659	uc008qvq.1 --- ---	3	105973711	105987423	1	221.877	1.63474	0.418889	3.90257	9.51761e-05	0.00124072
ENSMUSG00000036437	Npy1r	neuropeptide Y receptor Y1 [Source:MGI Symbol;Acc:MGI:104963]	protein_coding	18166	uc009lvt.2	8	66697192	66706792	1	15.376	-2.03808	0.522229	-3.90265	9.51471e-05	0.00124072
ENSMUSG00000032006	Pdgfd	platelet-derived growth factor, D polypeptide [Source:MGI Symbol;Acc:MGI:1919035]	protein_coding	71785	uc009obz.1 uc009oby.1 uc012gnq.1	9	6168584	6378850	1	87.7181	-1.1273	0.288982	-3.90094	9.58209e-05	0.00124823
ENSMUSG00000039395	Mreg	melanoregulin [Source:MGI Symbol;Acc:MGI:2151839]	protein_coding	381269	uc007bkg.2	1	72159442	72212307	-1	110.754	-1.51151	0.387529	-3.90039	9.60385e-05	0.00125016
ENSMUSG00000074825	Itpripl1	inositol 1,4,5-triphosphate receptor interacting protein-like 1 [Source:MGI Symbol;Acc:MGI:1920588]	protein_coding	73338	uc008mew.2 uc008mev.2	2	127138772	127143442	-1	81.257	-1.11106	0.28488	-3.90012	9.61463e-05	0.00125066
ENSMUSG00000044948	Cfap43	cilia and flagella associated protein 43 [Source:MGI Symbol;Acc:MGI:1289258]	protein_coding	414801 100048534 100048534 100048534 100048534 100048534 100048534 100048534 100048534 100048534	uc012bnf.1 --- --- uc008hvl.2 uc008hvl.2 --- --- uc008hvu.1 uc008hvv.1 uc012bnf.1 --- --- uc008hvl.2 uc008hvl.2 --- --- uc008hvu.1 uc008hvv.1	19	47737561	47919299	-1	164.084	-0.997842	0.255919	-3.89905	9.65721e-05	0.0012553
ENSMUSG00000029686	Cul1	cullin 1 [Source:MGI Symbol;Acc:MGI:1349658]	protein_coding	26965	--- uc009bsz.1 uc009bta.1 --- --- --- --- ---	6	47453398	47526139	1	2430.71	0.575608	0.147659	3.89824	9.68948e-05	0.00125859
ENSMUSG00000031342	Gpm6b	glycoprotein m6b [Source:MGI Symbol;Acc:MGI:107672]	protein_coding	14758	uc009uwi.2 uc009uwg.2 uc009uwh.2 --- --- uc009uwp.2 uc009uwq.2 uc009uwn.2 uc009uwo.2 uc009uwl.2 uc009uwm.2 ---	X	166238911	166388988	1	472.416	-1.24763	0.320067	-3.89801	9.69846e-05	0.00125885
ENSMUSG00000002289	Angptl4	angiopoietin-like 4 [Source:MGI Symbol;Acc:MGI:1888999]	protein_coding	57875	uc008bzp.2 --- ---	17	33773750	33781575	-1	151.966	-1.42482	0.365606	-3.89714	9.73339e-05	0.00126248
ENSMUSG00000052763	Zfp212	Zinc finger protein 212 [Source:MGI Symbol;Acc:MGI:2682609]	protein_coding	232784	uc009btm.2 uc009btn.2 ---	6	47920476	47932639	1	239.243	0.698864	0.179372	3.89616	9.77288e-05	0.00126669
ENSMUSG00000091890	A830073O21Rik	RIKEN cDNA A830073O21 gene [Source:MGI Symbol;Acc:MGI:2443692]	TEC		---	7	73737929	73741024	-1	35.6316	1.3264	0.340721	3.89291	9.90483e-05	0.00128287
ENSMUSG00000063409	Lrrc43	leucine rich repeat containing 43 [Source:MGI Symbol;Acc:MGI:2685907]	protein_coding	381741	uc012edf.2 uc008znu.2 uc008znv.2	5	123489305	123508205	1	4.01187	-1.99396	0.512401	-3.8914	9.96663e-05	0.00128996
ENSMUSG00000028175	Depdc1a	DEP domain containing 1a [Source:MGI Symbol;Acc:MGI:1923381]	protein_coding	76131	uc008rvz.2 uc008rvy.2 uc008rvz.2 uc008rwa.2	3	159495433	159529955	1	24.1557	-1.57456	0.4047	-3.8907	9.9956e-05	0.00129001
ENSMUSG00000062190	Lancl2	LanC (bacterial lantibiotic synthetase component C)-like 2 [Source:MGI Symbol;Acc:MGI:1919085]	protein_coding	71835	uc009ccn.2	6	57702540	57739439	1	259.468	0.463885	0.119228	3.89074	9.99387e-05	0.00129001
ENSMUSG00000040732	Erg	ETS transcription factor [Source:MGI Symbol;Acc:MGI:95415]	protein_coding	13876	uc008acb.2 uc008aca.2 uc008acc.2 uc008acd.2 uc008abz.2 uc012aiw.2 uc008abz.2 uc008abz.2 uc008acd.2	16	95359169	95586593	-1	354.514	-1.25495	0.322546	-3.89074	9.99373e-05	0.00129001
ENSMUSG00000109293	Dcst2	DC-STAMP domain containing 2 [Source:MGI Symbol;Acc:MGI:2685606]	protein_coding	329702	---	3	89361975	89377549	1	8.08493	2.00066	0.514184	3.89093	9.98591e-05	0.00129001
ENSMUSG00000006576	Slc4a3	solute carrier family 4 (anion exchanger), member 3 [Source:MGI Symbol;Acc:MGI:109350]	protein_coding	20536	uc007bpv.2 --- --- uc007bpv.2 --- --- --- --- --- --- --- ---	1	75546266	75562172	1	223.342	0.881043	0.22647	3.89033	0.000100106	0.00129103
ENSMUSG00000028468	Rgp1	RAB6A GEF compex partner 1 [Source:MGI Symbol;Acc:MGI:1915956]	protein_coding	242406	uc008sqj.1 uc008sqk.1 uc033ibr.1 uc033ibs.1 --- --- ---	4	43578715	43587487	1	550.901	0.588517	0.151292	3.88994	0.000100271	0.00129222
ENSMUSG00000008206	Cers4	ceramide synthase 4 [Source:MGI Symbol;Acc:MGI:1914510]	protein_coding	67260	--- uc009ktx.2 --- --- --- --- --- uc009ktx.2	8	4493026	4531680	1	442.592	-1.03202	0.265476	-3.88742	0.000101316	0.00130477
ENSMUSG00000026874	Hc	hemolytic complement [Source:MGI Symbol;Acc:MGI:96031]	protein_coding	15139	uc008jjn.2 --- --- --- ---	2	34983331	35061438	-1	19666.4	-1.27678	0.328468	-3.88708	0.000101456	0.00130565
ENSMUSG00000023017	Asic1	acid-sensing (proton-gated) ion channel 1 [Source:MGI Symbol;Acc:MGI:1194915]	protein_coding	11419	uc007xqa.2	15	99670718	99701127	1	60.4317	0.913691	0.235101	3.88637	0.000101755	0.00130856
ENSMUSG00000102983	Gm38320	predicted gene, 38320 [Source:MGI Symbol;Acc:MGI:5611548]	TEC		---	6	72652320	72653600	1	26.7905	1.81506	0.467259	3.88449	0.000102544	0.00131777
ENSMUSG00000030878	Cdr2	cerebellar degeneration-related 2 [Source:MGI Symbol;Acc:MGI:1100885]	protein_coding	12585	uc012ftc.2 --- ---	7	120957036	120982312	-1	121.226	-1.43272	0.368944	-3.8833	0.000103049	0.00132331
ENSMUSG00000072704	Smim10l1	small integral membrane protein 10 like 1 [Source:MGI Symbol;Acc:MGI:1914379]	protein_coding	381820	uc009ejz.3 uc033ivj.1 --- ---	6	133104909	133110899	1	1727.35	-0.558856	0.143933	-3.88277	0.000103275	0.00132527
ENSMUSG00000038371	Sbf2	SET binding factor 2 [Source:MGI Symbol;Acc:MGI:1921831]	protein_coding	319934	uc009jfe.2 --- --- --- --- --- --- --- --- uc009jfi.2 uc009jfi.2 uc057cav.1 --- uc009jfe.2	7	110308013	110614922	-1	545.876	-0.685204	0.176507	-3.88202	0.000103593	0.00132841
ENSMUSG00000041540	Sox5	SRY (sex determining region Y)-box 5 [Source:MGI Symbol;Acc:MGI:98367]	protein_coding	20678	uc009eqk.3 uc009eqm.3 uc009eqi.2 uc009eql.3 --- --- --- --- --- --- uc009eqq.1 --- --- uc009eql.3	6	143828425	144781977	-1	41.1827	-1.45233	0.374236	-3.88077	0.000104125	0.00133429
ENSMUSG00000001999	Blvra	biliverdin reductase A [Source:MGI Symbol;Acc:MGI:88170]	protein_coding	109778	--- uc008meq.1 uc008mep.1 uc008mep.1 uc008mer.1	2	127070665	127097084	1	377.366	-0.902713	0.232668	-3.87984	0.000104526	0.00133754
ENSMUSG00000056498	Tmem154	transmembrane protein 154 [Source:MGI Symbol;Acc:MGI:2444725]	protein_coding	320782	uc008pqj.1 --- --- ---	3	84666192	84704575	1	426.719	-0.964149	0.248497	-3.87991	0.000104494	0.00133754
ENSMUSG00000039396	Neil3	nei like 3 (E. coli) [Source:MGI Symbol;Acc:MGI:2384588]	protein_coding	234258	uc009lsa.2 --- --- --- --- --- ---	8	53586867	53639065	-1	34.4519	-1.31784	0.339724	-3.87913	0.00010483	0.00134048
ENSMUSG00000022687	Boc	biregional cell adhesion molecule-related/down-regulated by oncogenes (Cdon) binding protein [Source:MGI Symbol;Acc:MGI:2151153]	protein_coding	117606	uc007zhl.1	16	44485049	44558897	-1	74.2882	-1.60149	0.412917	-3.87849	0.000105106	0.00134306
ENSMUSG00000028527	Ak4	adenylate kinase 4 [Source:MGI Symbol;Acc:MGI:87979]	protein_coding	11639	uc008tvp.2 uc008tvn.2 uc008tvn.2 uc008tvo.2 uc012dhl.1 uc012dhl.1 --- uc012dhl.1	4	101419277	101466995	1	40.3069	1.4361	0.370296	3.87824	0.000105216	0.00134351
ENSMUSG00000030881	Arfip2	ADP-ribosylation factor interacting protein 2 [Source:MGI Symbol;Acc:MGI:1924182]	protein_coding	76932	uc009iyr.2 uc012frp.1 uc009iyr.2 --- --- uc009iyr.2 uc009iyr.2 uc009iyr.2 uc009iyr.2 --- --- uc009iyr.2 --- ---	7	105634203	105640416	-1	839.515	0.61807	0.159418	3.87705	0.000105731	0.00134913
ENSMUSG00000021567	Nkd2	naked cuticle 2 homolog (Drosophila) [Source:MGI Symbol;Acc:MGI:1919543]	protein_coding	72293	uc007ref.2 uc007reg.2 --- --- ---	13	73818534	73847631	-1	108.481	-1.15241	0.297298	-3.87628	0.000106064	0.00135243
ENSMUSG00000042042	Csgalnact2	chondroitin sulfate N-acetylgalactosaminyltransferase 2 [Source:MGI Symbol;Acc:MGI:1926002]	protein_coding	78752	--- uc009dll.2 uc009dll.2	6	118107452	118139140	-1	4640.27	0.699481	0.180491	3.87543	0.000106438	0.00135624
ENSMUSG00000063317	Usp31	ubiquitin specific peptidase 31 [Source:MGI Symbol;Acc:MGI:1923429]	protein_coding	76179	uc012ftd.1 ---	7	121642021	121707253	-1	476.757	-0.632027	0.163135	-3.87426	0.000106948	0.00136131
ENSMUSG00000041378	Cldn5	claudin 5 [Source:MGI Symbol;Acc:MGI:1276112]	protein_coding	12741	uc007yok.2	16	18776847	18778260	1	319.021	-1.57801	0.407337	-3.87396	0.000107079	0.00136131
ENSMUSG00000025188	Hps1	HPS1, biogenesis of lysosomal organelles complex 3 subunit 1 [Source:MGI Symbol;Acc:MGI:2177763]	protein_coding	192236	uc008hny.1 uc008hoc.1 --- uc008hny.1 --- --- --- uc008hny.1	19	42755105	42779978	-1	177.054	0.727574	0.187818	3.87383	0.000107137	0.00136131
ENSMUSG00000020440	Arf5	ADP-ribosylation factor 5 [Source:MGI Symbol;Acc:MGI:99434]	protein_coding	11844	uc009bcq.1 --- uc009bcq.1	6	28423560	28426602	1	634.04	0.581807	0.150177	3.87414	0.000107002	0.00136131
ENSMUSG00000019997	Ctgf	connective tissue growth factor [Source:MGI Symbol;Acc:MGI:95537]	protein_coding	14219	uc011xbr.1 ---	10	24595442	24598683	1	1201.67	-1.0214	0.263691	-3.87347	0.000107297	0.00136238
ENSMUSG00000059325	Hopx	HOP homeobox [Source:MGI Symbol;Acc:MGI:1916782]	protein_coding	74318	uc012dxq.1 uc008xvv.2 uc008xvw.2	5	77086988	77115121	-1	1687.35	-1.38588	0.357854	-3.87276	0.000107611	0.00136351
ENSMUSG00000033209	Ttc28	tetratricopeptide repeat domain 28 [Source:MGI Symbol;Acc:MGI:2140873]	protein_coding	209683	uc033ild.1 --- --- --- --- uc033ild.1	5	110879803	111289780	1	237.516	-1.10408	0.28508	-3.87289	0.000107551	0.00136351
ENSMUSG00000032014	Oaf	out at first homolog [Source:MGI Symbol;Acc:MGI:94852]	protein_coding	102644	uc009pbf.1 --- ---	9	43221235	43239911	-1	33.1005	-1.41965	0.366563	-3.87286	0.000107567	0.00136351
ENSMUSG00000021033	Gstz1	glutathione transferase zeta 1 (maleylacetoacetate isomerase) [Source:MGI Symbol;Acc:MGI:1341859]	protein_coding	14874	uc007oil.1 uc007oim.2 uc029rui.1 --- uc007oim.2	12	87147165	87164723	1	839.24	0.644678	0.166484	3.87231	0.00010781	0.00136506
ENSMUSG00000042377	Fam83g	family with sequence similarity 83, member G [Source:MGI Symbol;Acc:MGI:1916890]	protein_coding	69640	uc007jic.1 uc007jid.1	11	61684091	61709951	1	120.797	0.904701	0.233771	3.87003	0.000108821	0.0013769
ENSMUSG00000031129	Slc9a9	solute carrier family 9 (sodium/hydrogen exchanger), member 9 [Source:MGI Symbol;Acc:MGI:2679732]	protein_coding	331004	uc009ray.2 --- ---	9	94669909	95230445	1	45.4139	-1.28102	0.331112	-3.86883	0.000109357	0.00138267
ENSMUSG00000030057	Cnbp	cellular nucleic acid binding protein [Source:MGI Symbol;Acc:MGI:88431]	protein_coding	12785	uc009cuc.2 uc009cue.2 uc009cud.2 uc009cuc.2 --- --- --- --- uc009cuc.2	6	87842615	87851106	-1	3925.01	0.51853	0.134033	3.86867	0.00010943	0.00138267
ENSMUSG00000039202	Abhd2	abhydrolase domain containing 2 [Source:MGI Symbol;Acc:MGI:1914344]	protein_coding	54608	uc009hyc.1 ---	7	79273199	79365508	1	10566.7	0.776352	0.20074	3.86745	0.000109978	0.00138863
ENSMUSG00000018581	Dnah11	dynein, axonemal, heavy chain 11 [Source:MGI Symbol;Acc:MGI:1100864]	protein_coding	13411	uc007pie.1 --- ---	12	117877982	118199043	-1	18.2362	-2.0116	0.520248	-3.86661	0.000110358	0.00139245
ENSMUSG00000020614	Fam20a	family with sequence similarity 20, member A [Source:MGI Symbol;Acc:MGI:2388266]	protein_coding	208659	uc007mcw.1 --- uc007mcv.1	11	109669749	109722279	-1	165.013	1.70258	0.440402	3.86597	0.000110649	0.00139515
ENSMUSG00000049288	Lix1l	Lix1-like [Source:MGI Symbol;Acc:MGI:3036267]	protein_coding	280411	uc008qnh.1 ---	3	96601149	96626171	1	302.166	-0.963965	0.249426	-3.86474	0.000111209	0.00140124
ENSMUSG00000052428	Tmco1	transmembrane and coiled-coil domains 1 [Source:MGI Symbol;Acc:MGI:1921173]	protein_coding	68944	uc007dkv.1 ---	1	167308378	167333978	1	856.374	-0.495754	0.128348	-3.86257	0.000112199	0.00141273
ENSMUSG00000035284	Vps13c	vacuolar protein sorting 13C [Source:MGI Symbol;Acc:MGI:2444207]	protein_coding	320528	uc009qms.1 --- uc009qmt.1 --- ---	9	67840396	67995638	1	854.526	-0.776287	0.201062	-3.86094	0.00011295	0.00142119
ENSMUSG00000068220	Lgals1	lectin, galactose binding, soluble 1 [Source:MGI Symbol;Acc:MGI:96777]	protein_coding	16852	uc007wrv.1	15	78926725	78930465	1	494.913	-1.10445	0.286241	-3.85847	0.0001141	0.00143427
ENSMUSG00000031966	Glb1l3	galactosidase, beta 1 like 3 [Source:MGI Symbol;Acc:MGI:1918143]	protein_coding		uc009opw.2 --- --- uc009opw.2	9	26817953	26860890	-1	6.6084	-2.02438	0.524674	-3.85836	0.000114149	0.00143427
ENSMUSG00000056413	Adap1	ArfGAP with dual PH domains 1 [Source:MGI Symbol;Acc:MGI:2442201]	protein_coding	231821	--- uc009agi.1 ---	5	139271876	139325622	-1	60.6363	-1.34622	0.348966	-3.85776	0.000114433	0.00143685
ENSMUSG00000093594	Gm20707	predicted gene 20707 [Source:MGI Symbol;Acc:MGI:5313154]	lincRNA		uc008vtb.3	4	147782319	147809840	-1	21.0346	-1.62295	0.421151	-3.85362	0.000116386	0.00145982
ENSMUSG00000032604	Qars	glutaminyl-tRNA synthetase [Source:MGI Symbol;Acc:MGI:1915851]	protein_coding	97541	uc009rpy.2 --- --- uc009rpz.2 --- --- --- --- --- --- --- uc009rpy.2 uc009rpz.2 --- --- --- --- --- --- --- --- --- --- --- --- --- --- --- --- --- --- --- --- ---	9	108507706	108515941	1	1536.43	0.447743	0.116199	3.85326	0.000116555	0.00145982
ENSMUSG00000031906	Smpd3	sphingomyelin phosphodiesterase 3, neutral [Source:MGI Symbol;Acc:MGI:1927578]	protein_coding	58994	uc009nfy.1 uc009nfx.1	8	106252548	106337988	-1	21.972	-1.81069	0.469892	-3.85342	0.00011648	0.00145982
ENSMUSG00000084956	Gm16194	predicted gene 16194 [Source:MGI Symbol;Acc:MGI:3801773]	lincRNA		---	17	29114145	29133811	1	22.7745	-1.84316	0.478347	-3.8532	0.000116586	0.00145982
ENSMUSG00000023236	Scg5	secretogranin V [Source:MGI Symbol;Acc:MGI:98289]	protein_coding	20394	uc008lpq.1 ---	2	113776362	113829121	-1	14.9283	1.97295	0.512152	3.85227	0.000117027	0.00146433
ENSMUSG00000024059	Clip4	CAP-GLY domain containing linker protein family, member 4 [Source:MGI Symbol;Acc:MGI:1919100]	protein_coding	78785	uc008dna.2	17	71781947	71858351	1	2401.76	0.950366	0.24672	3.852	0.000117158	0.00146497
ENSMUSG00000020185	E2f7	E2F transcription factor 7 [Source:MGI Symbol;Acc:MGI:1289147]	protein_coding	52679	--- uc007gzn.1 --- uc007gzp.1 uc011xne.1 uc007gzn.1 --- --- ---	10	110745439	110787384	1	37.168	-1.57011	0.407999	-3.8483	0.000118939	0.00148621
ENSMUSG00000027314	Dll4	delta-like 4 (Drosophila) [Source:MGI Symbol;Acc:MGI:1859388]	protein_coding	54485	uc008ltr.2 ---	2	119325784	119335962	1	158.634	-1.33569	0.34725	-3.84647	0.00011983	0.0014963
ENSMUSG00000001632	Brpf1	bromodomain and PHD finger containing, 1 [Source:MGI Symbol;Acc:MGI:1926033]	protein_coding	78783	uc012eqc.2 uc009dfc.2 uc009dfd.2 uc012eqc.2 uc009dfc.2 --- --- ---	6	113307137	113324860	1	655.268	0.480247	0.124868	3.84604	0.00012004	0.00149789
ENSMUSG00000036853	Mcoln3	mucolipin 3 [Source:MGI Symbol;Acc:MGI:1890500]	protein_coding	171166	--- uc008rqx.1 ---	3	146117450	146141806	1	249.551	-1.69222	0.440056	-3.84546	0.000120326	0.00150042
ENSMUSG00000030872	Gga2	golgi associated, gamma adaptin ear containing, ARF binding protein 2 [Source:MGI Symbol;Acc:MGI:1921355]	protein_coding	74105	uc009joa.1 --- uc009joa.1 --- --- ---	7	121986722	122021222	-1	472.26	-0.775554	0.201724	-3.84462	0.000120739	0.00150453
ENSMUSG00000024817	Uhrf2	ubiquitin-like, containing PHD and RING finger domains 2 [Source:MGI Symbol;Acc:MGI:1923718]	protein_coding	109113	uc008hei.1 uc008hef.1 --- --- --- --- --- --- ---	19	30030513	30093722	1	739.847	-0.443909	0.115508	-3.84311	0.000121486	0.00151281
ENSMUSG00000027202	Slc12a1	solute carrier family 12, member 1 [Source:MGI Symbol;Acc:MGI:103150]	protein_coding	20495	uc008mcj.1 uc008mcg.1 uc008mch.1 ---	2	125152505	125230002	1	12.8293	1.78197	0.463868	3.84155	0.000122262	0.00152142
ENSMUSG00000022941	Ripply3	ripply transcriptional repressor 3 [Source:MGI Symbol;Acc:MGI:2181192]	protein_coding	170765	uc008aaj.2	16	94328420	94336935	1	82.2062	-1.43658	0.374165	-3.83943	0.00012332	0.00153353
ENSMUSG00000085376	Gm14508	predicted gene 14508 [Source:MGI Symbol;Acc:MGI:3705279]	antisense_RNA		---	5	116009316	116016105	1	34.5126	1.42906	0.372508	3.83633	0.000124888	0.00155196
ENSMUSG00000026574	Dpt	dermatopontin [Source:MGI Symbol;Acc:MGI:1928392]	protein_coding	56429	uc007diq.1	1	164796644	164824266	1	316.65	-1.95936	0.510855	-3.83544	0.000125338	0.00155648
ENSMUSG00000023903	Mmp25	matrix metallopeptidase 25 [Source:MGI Symbol;Acc:MGI:2443938]	protein_coding	240047	uc008asq.2	17	23629458	23645269	-1	16.6542	-1.90603	0.49718	-3.83369	0.000126236	0.00156656
ENSMUSG00000020196	Cabin1	calcineurin binding protein 1 [Source:MGI Symbol;Acc:MGI:1298375]	protein_coding	104248	uc007fqx.1 --- --- --- --- --- uc007fqz.1 --- --- --- --- --- ---	10	75646112	75764341	-1	1041.41	0.611784	0.159624	3.83266	0.000126766	0.00157206
ENSMUSG00000023092	Fhl1	four and a half LIM domains 1 [Source:MGI Symbol;Acc:MGI:1298387]	protein_coding	14199	uc009tgm.2 uc009tgn.1 uc009tgm.2 uc033jqa.1 uc009tgo.2 uc009tgo.2 --- uc033jqa.1 --- ---	X	56731787	56793346	1	1188.79	-0.991604	0.258758	-3.83218	0.000127015	0.00157406
ENSMUSG00000042961	Egflam	EGF-like, fibronectin type III and laminin G domains [Source:MGI Symbol;Acc:MGI:2146149]	protein_coding	268780	uc007vec.2 uc007vea.2 --- --- --- --- ---	15	7206120	7398395	-1	232.466	-1.25402	0.327409	-3.83012	0.000128081	0.00158619
ENSMUSG00000038421	Fcrla	Fc receptor-like A [Source:MGI Symbol;Acc:MGI:2138647]	protein_coding	98752	uc007dmr.2 uc007dmq.2 uc007dmq.2 uc007dmr.2 uc011wvu.1 ---	1	170917576	170927583	-1	9.83894	-1.99533	0.521079	-3.82922	0.000128549	0.00159089
ENSMUSG00000029103	Lrpap1	low density lipoprotein receptor-related protein associated protein 1 [Source:MGI Symbol;Acc:MGI:96829]	protein_coding	16976	uc008xdo.1 --- --- ---	5	35091501	35105766	-1	1405.12	-0.649914	0.169752	-3.82861	0.000128869	0.00159377
ENSMUSG00000046157	Tmem229b	transmembrane protein 229B [Source:MGI Symbol;Acc:MGI:2444389]	protein_coding	268567	uc007nzn.2 uc007nzq.2 uc007nzm.2 uc007nzp.2 uc007nzq.2 --- ---	12	78961795	79007627	-1	132.544	-0.997289	0.260513	-3.82817	0.0001291	0.00159553
ENSMUSG00000038151	Prdm1	PR domain containing 1, with ZNF domain [Source:MGI Symbol;Acc:MGI:99655]	protein_coding	12142	uc007ezu.3 uc007ezv.3 uc007ezv.3 ---	10	44437177	44528501	-1	129.855	-1.28295	0.335269	-3.82662	0.000129914	0.00160339
ENSMUSG00000021288	Klc1	kinesin light chain 1 [Source:MGI Symbol;Acc:MGI:107978]	protein_coding	16593	uc007pdx.1 uc007pdv.1 uc007pdw.1 uc033gfm.1 uc033gfq.1 --- --- --- ---	12	111758849	111807844	1	1095.03	-0.635737	0.166134	-3.82666	0.000129893	0.00160339
ENSMUSG00000029993	Nfu1	NFU1 iron-sulfur cluster scaffold [Source:MGI Symbol;Acc:MGI:1913290]	protein_coding	56748	uc009csw.2 --- uc009csv.2 --- --- uc009csw.2 --- --- uc009csw.2	6	87009236	87028461	1	334.59	0.520098	0.135987	3.82461	0.000130982	0.00161547
ENSMUSG00000020400	Tnip1	TNFAIP3 interacting protein 1 [Source:MGI Symbol;Acc:MGI:1926194]	protein_coding	57783	--- uc007iyp.3 uc007iym.2 uc007iyn.2 uc007iyl.3 uc007iyo.2 --- uc007iyq.3 --- --- --- uc007iyl.3	11	54910785	54962917	-1	796.326	-0.676538	0.176946	-3.82342	0.000131615	0.00162217
ENSMUSG00000085385	Snhg17	small nucleolar RNA host gene 17 [Source:MGI Symbol;Acc:MGI:1915358]	processed_transcript		--- uc008nqc.2 uc012cie.1 uc012cie.1 uc008nqb.2 uc012cie.1 --- uc008nqc.2 ---	2	158353700	158361580	-1	225.105	0.913471	0.238955	3.82277	0.000131959	0.00162531
ENSMUSG00000071719	Tmem28	transmembrane protein 28 [Source:MGI Symbol;Acc:MGI:3648377]	protein_coding	620592	uc009tvn.1	X	99821021	99848790	1	152.975	-1.34038	0.350751	-3.82147	0.000132661	0.00163284
ENSMUSG00000019826	Zbtb24	zinc finger and BTB domain containing 24 [Source:MGI Symbol;Acc:MGI:3039618]	protein_coding	268294	uc007exm.2 uc011xdb.2 uc007exl.2 --- ---	10	41450383	41465574	1	216.72	0.710433	0.185982	3.81991	0.000133502	0.00164121
ENSMUSG00000027282	Mtch2	mitochondrial carrier 2 [Source:MGI Symbol;Acc:MGI:1929260]	protein_coding	56428	uc008ktn.2 uc008kto.2 uc057bnm.1 --- --- uc008ktl.1 --- --- --- --- ---	2	90847155	90866810	1	1364.56	0.592685	0.155158	3.81987	0.000133523	0.00164121
ENSMUSG00000078861	Zfp931	zinc finger protein 931 [Source:MGI Symbol;Acc:MGI:2441662]	protein_coding	353208	uc012clr.1 --- uc012clr.1	2	178067695	178078476	-1	96.7768	-0.920974	0.241124	-3.81951	0.000133718	0.00164249
ENSMUSG00000029174	Tbc1d1	TBC1 domain family, member 1 [Source:MGI Symbol;Acc:MGI:1889508]	protein_coding	57915	--- uc008xmm.2 uc008xml.2 --- uc008xmn.2 --- --- uc008xml.2	5	64156305	64351486	1	242.837	-0.777748	0.203652	-3.81901	0.000133987	0.00164469
ENSMUSG00000085077	1700049E15Rik	RIKEN cDNA 1700049E15 gene [Source:MGI Symbol;Acc:MGI:1920644]	lincRNA		uc012evu.1 ---	6	147690241	147702374	1	3.23484	1.89088	0.495448	3.8165	0.000135358	0.00166038
ENSMUSG00000017723	Wfdc2	WAP four-disulfide core domain 2 [Source:MGI Symbol;Acc:MGI:1914951]	protein_coding	67701	--- uc008nve.1 uc008nve.1 uc008nve.1 ---	2	164562413	164568510	1	4795.06	0.773268	0.202775	3.81343	0.000137051	0.0016775
ENSMUSG00000016256	Ctsz	cathepsin Z [Source:MGI Symbol;Acc:MGI:1891190]	protein_coding	64138	uc008ofd.2	2	174427493	174439039	-1	3177.57	-0.936878	0.245671	-3.81355	0.000136983	0.0016775
ENSMUSG00000063888	Rpl7l1	ribosomal protein L7-like 1 [Source:MGI Symbol;Acc:MGI:1913479]	protein_coding	66229	uc008cuj.1	17	46773907	46782656	-1	1124.17	0.355333	0.0931795	3.81342	0.000137057	0.0016775
ENSMUSG00000096210	H1f0	H1 histone family, member 0 [Source:MGI Symbol;Acc:MGI:95893]	protein_coding	14958	uc007wsd.1	15	79028212	79030498	1	2031.64	0.857032	0.224748	3.8133	0.000137124	0.0016775
ENSMUSG00000036427	Gpi1	glucose phosphate isomerase 1 [Source:MGI Symbol;Acc:MGI:95797]	protein_coding	14751	uc009gix.3 --- --- --- --- --- --- --- --- --- ---	7	34201330	34230336	-1	2273.21	0.329094	0.0863442	3.81141	0.000138175	0.0016892
ENSMUSG00000032265	Fam46a	family with sequence similarity 46, member A [Source:MGI Symbol;Acc:MGI:2670964]	protein_coding	212943	uc012gxn.1 uc009qwt.2	9	85320439	85327348	-1	297.316	-1.05777	0.277571	-3.81083	0.000138502	0.00169206
ENSMUSG00000090176	Cd200r2	Cd200 receptor 2 [Source:MGI Symbol;Acc:MGI:3042847]	protein_coding	271375	uc007zhv.1	16	44867097	44915840	1	45.6907	-1.82796	0.479946	-3.80867	0.000139718	0.00170263
ENSMUSG00000063952	Brpf3	bromodomain and PHD finger containing, 3 [Source:MGI Symbol;Acc:MGI:2146836]	protein_coding	268936	uc008brp.1 --- --- --- --- --- --- --- uc008brs.1 ---	17	28801090	28838546	1	760.945	0.625935	0.164347	3.80862	0.000139744	0.00170263
ENSMUSG00000041624	Gucy1a2	guanylate cyclase 1, soluble, alpha 2 [Source:MGI Symbol;Acc:MGI:2660877]	protein_coding	234889	uc009obd.2 --- ---	9	3532778	3894736	1	16.1133	-1.88421	0.49472	-3.80864	0.000139732	0.00170263
ENSMUSG00000062960	Kdr	kinase insert domain protein receptor [Source:MGI Symbol;Acc:MGI:96683]	protein_coding	16542	uc008xul.2 --- ---	5	75932827	75978458	-1	896.372	-1.28714	0.337951	-3.80865	0.000139729	0.00170263
ENSMUSG00000070822	Zscan18	zinc finger and SCAN domain containing 18 [Source:MGI Symbol;Acc:MGI:3643810]	protein_coding	232875	--- uc009feg.2 uc009feg.2 --- --- uc009feg.2	7	12768090	12803635	-1	21.2529	-1.59139	0.417905	-3.80801	0.000140087	0.00170567
ENSMUSG00000029761	Cald1	caldesmon 1 [Source:MGI Symbol;Acc:MGI:88250]	protein_coding	109624	uc009bhk.1 uc009bhi.1 --- uc009bhh.1 uc009bhk.1 uc009bhk.1 --- uc009bhk.1 --- uc009bhk.1 uc009bhk.1 uc009bhl.1 uc009bhl.1 uc009bhl.1 --- --- --- ---	6	34598500	34775473	1	7236.99	1.19241	0.313242	3.80668	0.000140843	0.0017129
ENSMUSG00000020719	Ddx5	DEAD (Asp-Glu-Ala-Asp) box polypeptide 5 [Source:MGI Symbol;Acc:MGI:105037]	protein_coding	13207	uc007lzq.1 uc007lzs.1 --- --- --- --- --- uc007lzs.1 ---	11	106780355	106789185	-1	20755.8	0.530712	0.139418	3.80663	0.00014087	0.0017129
ENSMUSG00000051674	Dcun1d4	DCN1, defective in cullin neddylation 1, domain containing 4 (S. cerevisiae) [Source:MGI Symbol;Acc:MGI:2140972]	protein_coding	100737	uc008xsy.2 --- uc012dxd.1 uc008xsz.2 uc012dxd.1 --- --- --- --- --- uc012dxd.1	5	73481000	73560794	1	618.65	0.495093	0.130171	3.80341	0.000142715	0.00173416
ENSMUSG00000029173	Sepsecs	Sep (O-phosphoserine) tRNA:Sec (selenocysteine) tRNA synthase [Source:MGI Symbol;Acc:MGI:1098791]	protein_coding	211006	uc008xko.1 --- --- ---	5	52640087	52669708	-1	645.099	-0.545542	0.143452	-3.80297	0.000142972	0.00173612
ENSMUSG00000072772	Grcc10	gene rich cluster, C10 gene [Source:MGI Symbol;Acc:MGI:1315201]	protein_coding	14790	--- uc009drn.1 --- ---	6	124739183	124741374	-1	344.669	0.632117	0.166236	3.80253	0.000143226	0.00173803
ENSMUSG00000025626	Phf6	PHD finger protein 6 [Source:MGI Symbol;Acc:MGI:1918248]	protein_coding	70998	uc009tep.2 uc009teo.2 uc009teq.2 --- ---	X	52912266	52956943	1	311.487	-0.807924	0.212528	-3.8015	0.000143823	0.0017441
ENSMUSG00000056501	Cebpb	CCAAT/enhancer binding protein (C/EBP), beta [Source:MGI Symbol;Acc:MGI:88373]	protein_coding	12608	uc008oaf.2	2	167688915	167690418	1	669.843	-1.15578	0.304178	-3.79969	0.000144878	0.00175455
ENSMUSG00000005981	Trap1	TNF receptor-associated protein 1 [Source:MGI Symbol;Acc:MGI:1915265]	protein_coding	68015	uc007xzk.1 --- --- ---	16	4039971	4077827	-1	751.68	-0.567098	0.149243	-3.79983	0.000144798	0.00175455
ENSMUSG00000043300	B3galnt1	UDP-GalNAc:betaGlcNAc beta 1,3-galactosaminyltransferase, polypeptide 1 [Source:MGI Symbol;Acc:MGI:1349405]	protein_coding	26879	uc008pmj.2	3	69574158	69598960	-1	40.239	-1.55836	0.410163	-3.79936	0.00014507	0.0017557
ENSMUSG00000001175	Calm1	calmodulin 1 [Source:MGI Symbol;Acc:MGI:88251]	protein_coding	12313	uc007osq.2 --- uc029rxi.2 ---	12	100199435	100209814	1	12068.3	-0.489162	0.12878	-3.79843	0.000145617	0.00176114
ENSMUSG00000027831	Veph1	ventricular zone expressed PH domain-containing 1 [Source:MGI Symbol;Acc:MGI:1920039]	protein_coding	72789	uc008pkz.3 --- ---	3	66053558	66296837	-1	460.559	1.51124	0.397922	3.79783	0.000145969	0.00176314
ENSMUSG00000021134	Srsf5	serine/arginine-rich splicing factor 5 [Source:MGI Symbol;Acc:MGI:98287]	protein_coding	20384	uc007obn.1 --- uc007obo.1 uc007obp.1 uc007obn.1 uc007obn.1 --- uc007obm.1 --- --- uc007obm.1 uc007obq.1 --- uc007obo.1 uc007obn.1	12	80945504	80950507	1	11099.5	0.900409	0.237086	3.79781	0.000145978	0.00176314
ENSMUSG00000046491	C1qtnf2	C1q and tumor necrosis factor related protein 2 [Source:MGI Symbol;Acc:MGI:1916433]	protein_coding	69183	--- uc007imr.2 uc007imr.2	11	43474276	43491525	1	17.8804	-1.80166	0.474592	-3.79622	0.000146919	0.00177332
ENSMUSG00000006678	Pola1	polymerase (DNA directed), alpha 1 [Source:MGI Symbol;Acc:MGI:99660]	protein_coding	18968	uc009tss.2 --- --- ---	X	93304767	93632155	-1	197.26	-0.769366	0.202698	-3.79562	0.000147273	0.00177642
ENSMUSG00000040557	Mettl27	methyltransferase like 27 [Source:MGI Symbol;Acc:MGI:1933146]	protein_coding	79565	uc008zwz.1 uc008zxb.1 uc008zxa.1 uc008zxc.1 uc008zwz.1 uc008zxb.1 uc008zxa.1 --- ---	5	134932368	134942637	1	184.684	0.802986	0.211688	3.79326	0.000148685	0.00179225
ENSMUSG00000042087	4933440N22Rik	RIKEN cDNA 4933440N22 gene [Source:MGI Symbol;Acc:MGI:1921721]	TEC		---	6	117905808	117907760	-1	35.0584	1.54049	0.406147	3.79293	0.000148878	0.00179338
ENSMUSG00000038276	Asic3	acid-sensing (proton-gated) ion channel 3 [Source:MGI Symbol;Acc:MGI:2159339]	protein_coding	171209	uc008wrk.1 --- uc008wrj.1 --- ---	5	24413392	24417835	1	12.2355	1.8771	0.495042	3.7918	0.00014956	0.00180039
ENSMUSG00000026831	1700007K13Rik	RIKEN cDNA 1700007K13 gene [Source:MGI Symbol;Acc:MGI:1916577]	protein_coding	69327	--- uc008iyf.1 uc008iyf.1	2	28462001	28466332	-1	4.71592	-1.98803	0.524365	-3.79131	0.000149855	0.00180155
ENSMUSG00000061535	C1qtnf7	C1q and tumor necrosis factor related protein 7 [Source:MGI Symbol;Acc:MGI:1925911]	protein_coding	109323	uc012dvu.1 --- uc008xho.2	5	43515538	43618803	1	149.611	-0.95452	0.251763	-3.79134	0.000149837	0.00180155
ENSMUSG00000087178	A230056P14Rik	RIKEN cDNA A230056P14 gene [Source:MGI Symbol;Acc:MGI:2444856]	processed_transcript		uc009hds.1 uc009hdt.2	7	55962531	55980868	1	57.9123	-1.15766	0.305486	-3.78958	0.000150904	0.00181175
ENSMUSG00000032315	Cyp1a1	cytochrome P450, family 1, subfamily a, polypeptide 1 [Source:MGI Symbol;Acc:MGI:88588]	protein_coding	13076	uc009pvn.3 uc009pvo.3	9	57687928	57703824	1	28.7502	-1.98236	0.523094	-3.78968	0.000150839	0.00181175
ENSMUSG00000032691	Nlrp3	NLR family, pyrin domain containing 3 [Source:MGI Symbol;Acc:MGI:2653833]	protein_coding	216799	uc007jeh.1 --- uc007jei.1	11	59541568	59566956	1	84.3576	-1.31932	0.348162	-3.7894	0.000151013	0.00181186
ENSMUSG00000043411	Usp48	ubiquitin specific peptidase 48 [Source:MGI Symbol;Acc:MGI:2158502]	protein_coding	170707	uc012dnl.1 --- --- --- --- --- --- --- --- --- --- uc008vjl.1 uc008vjl.1 uc008vjk.1 --- uc012dnk.1 ---	4	137593755	137658537	1	1707.18	0.396888	0.104788	3.78754	0.000152144	0.00182422
ENSMUSG00000039787	Cercam	cerebral endothelial cell adhesion molecule [Source:MGI Symbol;Acc:MGI:2139134]	protein_coding	99151	--- uc008jai.1 --- --- ---	2	29869164	29882840	1	35.8217	-1.28617	0.339703	-3.78615	0.000153001	0.00183325
ENSMUSG00000002249	Tead3	TEA domain family member 3 [Source:MGI Symbol;Acc:MGI:109241]	protein_coding	21678	uc008bqr.2 uc008bqs.2 uc008bqt.2 --- --- --- uc008bqt.2 uc008bqr.2	17	28331671	28350805	-1	315.129	0.808479	0.213545	3.78599	0.0001531	0.00183325
ENSMUSG00000079037	Prnp	prion protein [Source:MGI Symbol;Acc:MGI:97769]	protein_coding	19122	uc008mly.3 ---	2	131909928	131938429	1	3521.3	0.525991	0.138964	3.78509	0.000153652	0.00183813
ENSMUSG00000021057	Akap5	A kinase (PRKA) anchor protein 5 [Source:MGI Symbol;Acc:MGI:2685104]	protein_coding	238276	uc007nya.2	12	76324891	76334153	1	2735.92	-1.33977	0.353969	-3.785	0.000153712	0.00183813
ENSMUSG00000094985	Topaz1	testis and ovary specific PAZ domain containing 1 [Source:MGI Symbol;Acc:MGI:3779933]	protein_coding	671232	uc012hcy.1 ---	9	122747346	122802135	1	10.6877	-1.90993	0.504678	-3.78446	0.000154041	0.00184086
ENSMUSG00000018166	Erbb3	erb-b2 receptor tyrosine kinase 3 [Source:MGI Symbol;Acc:MGI:95411]	protein_coding	13867	uc007hnm.1	10	128567523	128589652	-1	2186.58	0.647343	0.17111	3.7832	0.000154828	0.00184904
ENSMUSG00000079465	Col4a3	collagen, type IV, alpha 3 [Source:MGI Symbol;Acc:MGI:104688]	protein_coding	12828	--- uc007brv.1 --- ---	1	82586921	82722059	1	1882.36	-0.975754	0.257948	-3.78276	0.000155101	0.00185107
ENSMUSG00000091243	Vgll3	vestigial like family member 3 [Source:MGI Symbol;Acc:MGI:1920819]	protein_coding	73569	uc007zqk.2	16	65815633	65863057	1	87.1999	-1.14986	0.303992	-3.78253	0.00015524	0.00185151
ENSMUSG00000050075	Gpr171	G protein-coupled receptor 171 [Source:MGI Symbol;Acc:MGI:2442043]	protein_coding	229323	uc008pij.2	3	59096448	59101821	-1	68.2995	-1.47794	0.390965	-3.78023	0.000156683	0.00186749
ENSMUSG00000048218	Amigo2	adhesion molecule with Ig like domain 2 [Source:MGI Symbol;Acc:MGI:2145995]	protein_coding	105827	uc007xks.2	15	97244074	97247287	-1	178.349	-1.11285	0.294414	-3.7799	0.000156894	0.00186878
ENSMUSG00000038256	Bcl9	B cell CLL/lymphoma 9 [Source:MGI Symbol;Acc:MGI:1924828]	protein_coding	77578	uc008qot.2 --- --- --- --- --- --- uc008qot.2	3	97203662	97297917	-1	514.933	0.646874	0.171154	3.77948	0.000157154	0.00187053
ENSMUSG00000041323	Ak7	adenylate kinase 7 [Source:MGI Symbol;Acc:MGI:1926051]	protein_coding	78801	uc007oyt.1 --- ---	12	105705976	105782447	1	28.349	-1.93556	0.512143	-3.77933	0.000157248	0.00187053
ENSMUSG00000030086	Chchd6	coiled-coil-helix-coiled-coil-helix domain containing 6 [Source:MGI Symbol;Acc:MGI:1913348]	protein_coding	66098	uc009cwh.2 --- --- uc012eot.1	6	89383146	89595652	-1	90.2934	0.913575	0.241781	3.77852	0.000157766	0.00187545
ENSMUSG00000055301	Adh7	alcohol dehydrogenase 7 (class IV), mu or sigma polypeptide [Source:MGI Symbol;Acc:MGI:87926]	protein_coding	11529	uc008rnd.2 --- ---	3	138217760	138233382	1	7.98358	-1.9526	0.516927	-3.77733	0.000158521	0.00188319
ENSMUSG00000033712	Ccar2	cell cycle activator and apoptosis regulator 2 [Source:MGI Symbol;Acc:MGI:2444228]	protein_coding	219158	uc007unf.1	14	70138177	70153811	-1	609.12	0.46412	0.122922	3.77572	0.000159549	0.00189416
ENSMUSG00000018263	Tbx5	T-box 5 [Source:MGI Symbol;Acc:MGI:102541]	protein_coding	21388	--- uc008zgz.2 uc008zgz.2	5	119832668	119885219	1	224.65	-1.01286	0.268385	-3.77392	0.000160704	0.00190661
ENSMUSG00000004508	Gab2	growth factor receptor bound protein 2-associated protein 2 [Source:MGI Symbol;Acc:MGI:1333854]	protein_coding	14389	uc009iix.2 uc009iiy.2	7	97081586	97308946	1	746.549	-1.21249	0.32133	-3.77334	0.000161074	0.00190851
ENSMUSG00000056131	Pgm3	phosphoglucomutase 3 [Source:MGI Symbol;Acc:MGI:97566]	protein_coding	109785	uc009qxm.2 uc012gxq.1 --- --- ---	9	86554377	86571842	-1	373.047	0.788131	0.208867	3.77337	0.000161059	0.00190851
ENSMUSG00000044221	Grsf1	G-rich RNA sequence binding factor 1 [Source:MGI Symbol;Acc:MGI:106479]	protein_coding	231413	uc008yac.2 uc008yab.2 --- --- --- --- ---	5	88659448	88676171	-1	1797.07	0.382563	0.10141	3.77244	0.000161658	0.00191417
ENSMUSG00000005045	Chd5	chromodomain helicase DNA binding protein 5 [Source:MGI Symbol;Acc:MGI:3036258]	protein_coding	269610	uc008wai.1 --- --- uc008wai.1 uc012dqc.1	4	152338651	152390194	1	68.1537	-1.70965	0.453341	-3.77123	0.000162444	0.00192221
ENSMUSG00000013523	Bcas1	breast carcinoma amplified sequence 1 [Source:MGI Symbol;Acc:MGI:1924210]	protein_coding	76960	uc008obx.2 uc008obz.2 uc008oby.2 --- --- --- --- --- uc008obz.2	2	170346991	170427845	-1	28.2818	-1.57636	0.418025	-3.77096	0.000162618	0.00192302
ENSMUSG00000018796	Acsl1	acyl-CoA synthetase long-chain family member 1 [Source:MGI Symbol;Acc:MGI:102797]	protein_coding	14081	uc009lqe.2 --- --- --- --- --- uc009lqf.2 --- uc009lqf.2 uc009lqe.2 --- ---	8	46471037	46536051	1	266.127	-1.11759	0.296394	-3.77063	0.000162838	0.00192358
ENSMUSG00000027447	Cst3	cystatin C [Source:MGI Symbol;Acc:MGI:102519]	protein_coding	13010	uc008mtt.2 ---	2	148871722	148875692	-1	2722.59	-0.604883	0.160436	-3.77024	0.000163088	0.00192358
ENSMUSG00000029828	4921507P07Rik	RIKEN cDNA 4921507P07 gene [Source:MGI Symbol;Acc:MGI:1918071]	protein_coding	70821	uc009bxf.1	6	50573302	50596632	-1	63.5768	1.38343	0.36695	3.77008	0.000163198	0.00192358
ENSMUSG00000048899	Rimkla	ribosomal modification protein rimK-like family member A [Source:MGI Symbol;Acc:MGI:3040686]	protein_coding	194237	uc008umo.3 ---	4	119465283	119492628	-1	10.3651	-1.76968	0.46939	-3.77017	0.000163134	0.00192358
ENSMUSG00000019841	Rev3l	REV3 like, DNA directed polymerase zeta catalytic subunit [Source:MGI Symbol;Acc:MGI:1337131]	protein_coding	19714	uc007ewd.1 --- --- --- --- --- uc007ewd.1	10	39732118	39875211	1	573.766	-0.480398	0.127418	-3.77026	0.000163078	0.00192358
ENSMUSG00000032959	Pebp1	phosphatidylethanolamine binding protein 1 [Source:MGI Symbol;Acc:MGI:1344408]	protein_coding	23980	uc008zfl.1 ---	5	117282654	117287625	-1	468.711	0.603765	0.160175	3.76941	0.000163633	0.00192746
ENSMUSG00000075010	AW112010	expressed sequence AW112010 [Source:MGI Symbol;Acc:MGI:2147706]	lincRNA		uc008grn.3	19	11047617	11050566	-1	190.635	-1.64302	0.436046	-3.76799	0.000164565	0.00193717
ENSMUSG00000030058	Copg1	coatomer protein complex, subunit gamma 1 [Source:MGI Symbol;Acc:MGI:1858696]	protein_coding	54161	uc009cug.1 uc009cuf.1 --- --- --- --- --- --- --- ---	6	87887814	87913595	1	2166.71	0.627609	0.16659	3.76739	0.000164961	0.00193814
ENSMUSG00000001588	Acap1	ArfGAP with coiled-coil, ankyrin repeat and PH domains 1 [Source:MGI Symbol;Acc:MGI:2388270]	protein_coding	216859	uc007jsf.1 uc007jsg.1 --- ---	11	69881567	69895539	-1	82.7573	-1.46322	0.388391	-3.76738	0.000164969	0.00193814
ENSMUSG00000036046	5031439G07Rik	RIKEN cDNA 5031439G07 gene [Source:MGI Symbol;Acc:MGI:2444899]	protein_coding	223739	uc007xcr.1 --- --- uc007xcr.1	15	84943936	84988551	-1	459.634	-0.564031	0.149706	-3.76759	0.000164834	0.00193814
ENSMUSG00000036098	Myrf	myelin regulatory factor [Source:MGI Symbol;Acc:MGI:2684944]	protein_coding	225908	uc012bil.1 --- uc012bim.1 uc008gpk.2 uc012bil.1 ---	19	10208272	10240748	-1	197.963	-1.40618	0.373302	-3.76686	0.000165314	0.00194094
ENSMUSG00000015966	Il17rb	interleukin 17 receptor B [Source:MGI Symbol;Acc:MGI:1355292]	protein_coding	50905	uc007sun.1 --- --- uc007sun.1	14	29996135	30008896	-1	22.4443	1.6162	0.429223	3.76541	0.000166275	0.00194968
ENSMUSG00000052751	Repin1	replication initiator 1 [Source:MGI Symbol;Acc:MGI:1889817]	protein_coding	58887	uc009buz.1 uc009bux.1 uc009buy.1 uc009buv.1 uc009buw.1 --- --- uc009bux.1 uc009buy.1 uc009buz.1 uc009bva.1	6	48593883	48599082	1	197.054	0.834811	0.2217	3.76551	0.000166212	0.00194968
ENSMUSG00000027204	Fbn1	fibrillin 1 [Source:MGI Symbol;Acc:MGI:95489]	protein_coding	14118	uc008mco.1 --- uc008mco.1	2	125300594	125507993	-1	771.613	-1.03173	0.274152	-3.76334	0.000167656	0.00196461
ENSMUSG00000014554	Dguok	deoxyguanosine kinase [Source:MGI Symbol;Acc:MGI:1351602]	protein_coding	27369	uc009cnn.2 uc009cno.2 --- uc009cno.2 --- --- --- ---	6	83480217	83506969	-1	277.37	0.689488	0.183232	3.76293	0.000167934	0.00196659
ENSMUSG00000094910	D430019H16Rik	RIKEN cDNA D430019H16 gene [Source:MGI Symbol;Acc:MGI:2443127]	protein_coding	268595	uc007oyk.2	12	105453856	105493095	1	19.8828	-1.62821	0.432825	-3.76183	0.000168675	0.00197399
ENSMUSG00000045362	Tnfrsf26	tumor necrosis factor receptor superfamily, member 26 [Source:MGI Symbol;Acc:MGI:2651928]	protein_coding	244237	uc009kpp.1	7	143607659	143628722	-1	115.101	-1.28453	0.34155	-3.76087	0.000169323	0.00198029
ENSMUSG00000027953	Slc50a1	solute carrier family 50 (sugar transporter), member 1 [Source:MGI Symbol;Acc:MGI:107417]	protein_coding	19729	uc008pyn.2 --- --- uc008pyn.2 --- --- uc008pyn.2 ---	3	89268246	89270570	-1	418.679	0.761156	0.202548	3.75791	0.000171341	0.0020026
ENSMUSG00000061455	Stx17	syntaxin 17 [Source:MGI Symbol;Acc:MGI:1914977]	protein_coding	67727	uc012ddx.1 --- uc008sux.1 uc008sux.1	4	48124915	48186507	1	1294.27	0.714038	0.190081	3.75649	0.000172313	0.00201234
ENSMUSG00000026814	Eng	endoglin [Source:MGI Symbol;Acc:MGI:95392]	protein_coding	13805	uc012btx.1 uc008jgk.2 uc008jgl.2 --- --- uc012btx.1	2	32646595	32682669	1	770.471	-1.19036	0.316892	-3.75637	0.000172398	0.00201234
ENSMUSG00000062070	Pgk1	phosphoglycerate kinase 1 [Source:MGI Symbol;Acc:MGI:97555]	protein_coding	18655	uc009ubo.2 ---	X	106187100	106203699	1	679.643	0.476624	0.12689	3.75621	0.000172508	0.00201234
ENSMUSG00000051359	Ncald	neurocalcin delta [Source:MGI Symbol;Acc:MGI:1196326]	protein_coding	52589	uc007vni.2 uc007vng.2 uc007vnh.2 --- uc011zsg.1 uc007vnk.1 uc007vni.2 uc011zsg.1 --- --- uc007vnh.2 --- uc011zsg.1	15	37366175	37792570	-1	106.312	-1.38398	0.368589	-3.7548	0.000173477	0.00202233
ENSMUSG00000048251	Bcl11b	B cell leukemia/lymphoma 11B [Source:MGI Symbol;Acc:MGI:1929913]	protein_coding	58208	uc007ozh.1 uc011yrp.1 uc007ozi.1	12	107910403	108003602	-1	46.9844	-1.44075	0.383777	-3.75413	0.000173945	0.00202648
ENSMUSG00000038600	Atp6v0a4	ATPase, H+ transporting, lysosomal V0 subunit A4 [Source:MGI Symbol;Acc:MGI:2153480]	protein_coding	140494	--- uc009bjo.2 uc009bjp.2 --- --- --- ---	6	38048483	38124586	-1	979.782	1.33699	0.356235	3.75311	0.000174657	0.00203346
ENSMUSG00000072946	Ptgr2	prostaglandin reductase 2 [Source:MGI Symbol;Acc:MGI:1916372]	protein_coding	77219	uc007oeq.2 uc011yov.2 --- uc007oeo.2 uc011yov.2 uc007oes.2 --- --- ---	12	84285232	84315832	1	647.437	-0.545439	0.145411	-3.751	0.000176127	0.00204927
ENSMUSG00000034226	Rhov	ras homolog family member V [Source:MGI Symbol;Acc:MGI:2444227]	protein_coding	228543	uc008ltm.2	2	119269201	119271272	-1	33.4684	1.312	0.34985	3.75017	0.000176712	0.00205475
ENSMUSG00000028716	Pdzk1ip1	PDZK1 interacting protein 1 [Source:MGI Symbol;Acc:MGI:1914432]	protein_coding	67182	uc008ueo.2 uc008uen.2 uc008ueo.2 --- --- --- --- uc008uen.2 uc012djc.1	4	115088708	115093899	1	327.625	0.948887	0.253113	3.74887	0.000177635	0.00206416
ENSMUSG00000017400	Stac2	SH3 and cysteine rich domain 2 [Source:MGI Symbol;Acc:MGI:2144518]	protein_coding	217154	uc007lfl.1 ---	11	98036623	98053462	-1	48.2143	-1.5559	0.415177	-3.74757	0.000178557	0.00207353
ENSMUSG00000020589	Fam49a	family with sequence similarity 49, member A [Source:MGI Symbol;Acc:MGI:1261783]	protein_coding	76820	uc007nbc.2 --- uc007nbd.2 uc007nbd.2 ---	12	12262139	12380965	1	284.105	-0.946724	0.252679	-3.74674	0.000179145	0.00207902
ENSMUSG00000032244	Fem1b	feminization 1 homolog b (C. elegans) [Source:MGI Symbol;Acc:MGI:1335087]	protein_coding	14155	uc009qam.3	9	62791821	62811934	-1	1834.6	0.534564	0.142689	3.74636	0.00017942	0.00208088
ENSMUSG00000026000	Lancl1	LanC (bacterial lantibiotic synthetase component C)-like 1 [Source:MGI Symbol;Acc:MGI:1336997]	protein_coding	14768	uc007bix.2 uc007biw.2 uc007biv.1 --- uc007biv.1 ---	1	67000517	67038872	-1	261.236	0.719322	0.192018	3.74612	0.000179587	0.00208148
ENSMUSG00000055065	Ddx17	DEAD (Asp-Glu-Ala-Asp) box polypeptide 17 [Source:MGI Symbol;Acc:MGI:1914290]	protein_coding	67040	uc007wtr.1	15	79527707	79546741	-1	6971.5	0.515485	0.137616	3.74583	0.000179801	0.00208262
ENSMUSG00000072568	Fam84b	family with sequence similarity 84, member B [Source:MGI Symbol;Acc:MGI:3026924]	protein_coding	399603	uc007vya.2 ---	15	60818994	60853778	-1	2100.27	0.582681	0.155584	3.74512	0.000180305	0.00208713
ENSMUSG00000009630	Ppp2cb	protein phosphatase 2 (formerly 2A), catalytic subunit, beta isoform [Source:MGI Symbol;Acc:MGI:1321161]	protein_coding	19053	uc009lkd.1	8	33599625	33619441	1	1213.06	0.397065	0.10605	3.74413	0.00018102	0.00209406
ENSMUSG00000027500	Stmn2	stathmin-like 2 [Source:MGI Symbol;Acc:MGI:98241]	protein_coding	20257	uc008ooo.1 --- --- ---	3	8509360	8561606	1	154.007	-1.43471	0.383222	-3.7438	0.000181257	0.00209546
ENSMUSG00000013663	Pten	phosphatase and tensin homolog [Source:MGI Symbol;Acc:MGI:109583]	protein_coding	19211	uc008hfr.1 --- ---	19	32757497	32826160	1	2316.32	-0.441445	0.117948	-3.74269	0.000182059	0.00210147
ENSMUSG00000027890	Gstm4	glutathione S-transferase, mu 4 [Source:MGI Symbol;Acc:MGI:95862]	protein_coding	14865	uc008qxy.2 uc012cvz.1 uc012cvz.1	3	108040408	108044894	-1	135.959	0.93033	0.248589	3.74244	0.000182241	0.00210147
ENSMUSG00000038349	Plcl1	phospholipase C-like 1 [Source:MGI Symbol;Acc:MGI:3036262]	protein_coding	227120	uc007ban.2 ---	1	55405921	55754285	1	82.7502	-1.4446	0.385968	-3.74279	0.000181986	0.00210147
ENSMUSG00000093405	Gm20684	predicted gene 20684 [Source:MGI Symbol;Acc:MGI:5313131]	bidirectional_promoter_lncRNA		---	7	65861006	65861992	-1	12.8017	1.94178	0.518845	3.74251	0.000182193	0.00210147
ENSMUSG00000031834	Pik3r2	phosphoinositide-3-kinase regulatory subunit 2 [Source:MGI Symbol;Acc:MGI:1098772]	protein_coding	18709	uc009mbn.2 uc012gfg.1 --- --- --- ---	8	70768176	70776713	-1	664.776	0.509536	0.136176	3.74174	0.000182752	0.00210602
ENSMUSG00000021756	Il6st	interleukin 6 signal transducer [Source:MGI Symbol;Acc:MGI:96560]	protein_coding	16195	uc007rwg.2 uc007rwf.2 uc007rwg.2 --- uc007rwg.2 --- --- uc007rwg.2 uc007rwg.2	13	112464070	112510086	1	3658.96	-0.677982	0.181221	-3.74119	0.000183151	0.00210927
ENSMUSG00000052477	C130026I21Rik	RIKEN cDNA C130026I21 gene [Source:MGI Symbol;Acc:MGI:3612702]	protein_coding	620078 100041057 100041057 100041057 100041057 100041057 100041057 100041057	--- uc007btu.1 uc007btt.1 uc007btu.1 --- --- --- --- uc007btu.1 uc007btt.1 uc007btu.1	1	84992690	85270566	-1	63.8421	-1.6204	0.43328	-3.73985	0.000184134	0.00211924
ENSMUSG00000016756	Cmah	cytidine monophospho-N-acetylneuraminic acid hydroxylase [Source:MGI Symbol;Acc:MGI:103227]	protein_coding	12763	uc011yxl.2 uc007pvq.3 uc011yxl.2 uc011yxl.2 --- uc011yxm.2 --- --- --- uc011yxl.2	13	24327404	24477377	1	397.086	-1.00649	0.269161	-3.73937	0.000184482	0.00212189
ENSMUSG00000032501	Trib1	tribbles pseudokinase 1 [Source:MGI Symbol;Acc:MGI:2443397]	protein_coding	211770	uc007vxx.1 uc007vxw.1	15	59648350	59656550	1	1203.46	0.885011	0.236702	3.73892	0.000184816	0.00212438
ENSMUSG00000042541	Sem1	SEM1, 26S proteasome complex subunit [Source:MGI Symbol;Acc:MGI:109238]	protein_coding	20422	uc009aws.1 ---	6	6557294	6578663	-1	2247.34	0.532639	0.14248	3.73834	0.000185241	0.00212695
ENSMUSG00000032925	Itgbl1	integrin, beta-like 1 [Source:MGI Symbol;Acc:MGI:2443439]	protein_coding	223272	uc007vbu.2 --- uc007vbu.2	14	123659971	123975618	1	88.6506	-1.54412	0.413054	-3.73829	0.000185275	0.00212695
ENSMUSG00000029298	Gbp9	guanylate-binding protein 9 [Source:MGI Symbol;Acc:MGI:3605620]	protein_coding	236573	uc008ykw.2 --- --- uc008ykw.2	5	105077630	105139539	-1	470.766	-1.31	0.3506	-3.73645	0.000186634	0.0021412
ENSMUSG00000087028	Gm13387	predicted gene 13387 [Source:MGI Symbol;Acc:MGI:3651242]	lincRNA		--- uc008iqj.1 uc008iqj.1	2	25122603	25145396	-1	54.6578	1.87479	0.502003	3.73463	0.000187994	0.00215406
ENSMUSG00000033720	Sfxn5	sideroflexin 5 [Source:MGI Symbol;Acc:MGI:2137681]	protein_coding	94282	uc009cpj.2 --- uc009cpj.2 --- --- uc009cpm.2 uc009cpl.1 --- ---	6	85213049	85333422	-1	181.784	1.09554	0.293346	3.73464	0.000187983	0.00215406
ENSMUSG00000051934	Spats2	spermatogenesis associated, serine-rich 2 [Source:MGI Symbol;Acc:MGI:1919822]	protein_coding	72572	uc007xox.1	15	99126578	99213206	1	294.995	0.981144	0.26274	3.73427	0.000188257	0.00215572
ENSMUSG00000061013	Mkx	mohawk homeobox [Source:MGI Symbol;Acc:MGI:2687286]	protein_coding	210719	--- uc008dzp.2 --- --- ---	18	6910459	7004780	-1	12.5797	-1.84772	0.494856	-3.73385	0.000188578	0.00215803
ENSMUSG00000020656	Grhl1	grainyhead-like 1 (Drosophila) [Source:MGI Symbol;Acc:MGI:2182540]	protein_coding	195733	uc007nem.2 --- --- uc007nen.2	12	24572283	24617391	1	254.795	0.985975	0.264124	3.733	0.000189213	0.00216393
ENSMUSG00000040351	Ankib1	ankyrin repeat and IBR domain containing 1 [Source:MGI Symbol;Acc:MGI:1918047]	protein_coding	70797	uc008who.3 --- uc012drr.2 --- --- ---	5	3690000	3802925	-1	712.672	-0.441123	0.118181	-3.7326	0.000189512	0.00216597
ENSMUSG00000030323	Ift122	intraflagellar transport 122 [Source:MGI Symbol;Acc:MGI:1932386]	protein_coding	81896	uc009djg.2 uc009dji.2 uc009djg.2 --- --- uc009djg.2 uc009dji.2 --- --- --- --- --- uc009djh.2 ---	6	115853470	115926699	1	217.077	0.74314	0.199169	3.73121	0.000190562	0.0021766
ENSMUSG00000043782	Bicdl2	BICD family like cargo adaptor 2 [Source:MGI Symbol;Acc:MGI:2388267]	protein_coding	212733	uc008asr.1	17	23660523	23668610	1	94.748	0.753301	0.201949	3.73015	0.000191362	0.00218436
ENSMUSG00000024958	Gpr137	G protein-coupled receptor 137 [Source:MGI Symbol;Acc:MGI:2147529]	protein_coding	107173	uc008gjl.1 uc008gjm.1 uc008gjk.2 uc008gjk.2 uc012bhq.1	19	6938069	6942450	-1	202.839	0.65574	0.17585	3.72898	0.000192259	0.00219182
ENSMUSG00000041308	Sntb2	syntrophin, basic 2 [Source:MGI Symbol;Acc:MGI:101771]	protein_coding	20650	uc009ngt.1 uc012gjx.1 ---	8	106935750	107019714	1	810.7	-0.616668	0.165372	-3.72898	0.000192253	0.00219182
ENSMUSG00000068264	Ap5s1	adaptor-related protein 5 complex, sigma 1 subunit [Source:MGI Symbol;Acc:MGI:1916846]	protein_coding	69596	--- uc056zpo.1 uc008mlc.2 uc008mlb.2 uc008mlb.2	2	131207078	131213514	1	160.275	0.856456	0.229892	3.72547	0.000194951	0.00222111
ENSMUSG00000034947	Tmem106a	transmembrane protein 106A [Source:MGI Symbol;Acc:MGI:1922056]	protein_coding	217203	uc007lpl.1 --- uc007lpm.1 uc007lpn.1 ---	11	101582242	101591788	1	309.16	-0.714251	0.191736	-3.72519	0.000195171	0.00222223
ENSMUSG00000005470	Asf1b	anti-silencing function 1B histone chaperone [Source:MGI Symbol;Acc:MGI:1914179]	protein_coding	66929	uc009mlk.1 --- ---	8	83955507	83970197	1	57.8091	-1.01852	0.273532	-3.7236	0.000196404	0.00223485
ENSMUSG00000021943	Gdf10	growth differentiation factor 10 [Source:MGI Symbol;Acc:MGI:95684]	protein_coding	14560	uc007tab.1	14	33923587	33935280	1	14.7952	-1.9455	0.522581	-3.72288	0.000196966	0.00223983
ENSMUSG00000038569	Rad9b	RAD9 checkpoint clamp component B [Source:MGI Symbol;Acc:MGI:2385231]	protein_coding	231724	uc012eda.1 --- uc008zkz.1 --- ---	5	122323223	122354233	-1	43.7187	1.11013	0.298428	3.71992	0.000199286	0.0022648
ENSMUSG00000071042	Rasgrp3	RAS, guanyl releasing protein 3 [Source:MGI Symbol;Acc:MGI:3028579]	protein_coding	240168	uc012axi.1 uc008dop.2	17	75435905	75529043	1	466.36	-0.838539	0.225507	-3.71845	0.000200445	0.00227511
ENSMUSG00000024331	Dsc2	desmocollin 2 [Source:MGI Symbol;Acc:MGI:103221]	protein_coding	13506	uc008eed.2 uc008eec.2 --- uc008eef.1	18	20030633	20059554	-1	24.149	1.95213	0.524984	3.71846	0.000200442	0.00227511
ENSMUSG00000009588	St6galnac1	ST6 (alpha-N-acetyl-neuraminyl-2,3-beta-galactosyl-1,3)-N-acetylgalactosaminide alpha-2,6-sialyltransferase 1 [Source:MGI Symbol;Acc:MGI:1341826]	protein_coding	20445	uc007mme.1	11	116765025	116775507	-1	84.1893	-1.61118	0.433616	-3.71568	0.000202654	0.00229816
ENSMUSG00000078486	Perm1	PPARGC1 and ESRR induced regulator, muscle 1 [Source:MGI Symbol;Acc:MGI:1921433]	protein_coding	74183	uc008wgm.1	4	156215868	156221307	1	82.1436	1.13428	0.305276	3.71559	0.00020273	0.00229816
ENSMUSG00000023046	Igfbp6	insulin-like growth factor binding protein 6 [Source:MGI Symbol;Acc:MGI:96441]	protein_coding	16012	uc011zzz.1	15	102144362	102149511	1	160.553	-1.93654	0.521433	-3.71388	0.000204105	0.00231229
ENSMUSG00000068250	Amn1	antagonist of mitotic exit network 1 [Source:MGI Symbol;Acc:MGI:2442933]	protein_coding	232566	uc012evz.1 --- uc012evy.1 uc009eua.1 --- --- uc012evy.1 --- --- uc009eua.1 ---	6	149157147	149188712	-1	545.869	0.797568	0.214827	3.71261	0.000205133	0.00232249
ENSMUSG00000028841	Cnksr1	connector enhancer of kinase suppressor of Ras 1 [Source:MGI Symbol;Acc:MGI:2670958]	protein_coding	194231	uc008vei.1 --- --- --- ---	4	134228041	134238399	-1	170.54	0.724418	0.195145	3.7122	0.000205468	0.00232482
ENSMUSG00000086370	Ftx	Ftx transcript, Xist regulator (non-protein coding) [Source:MGI Symbol;Acc:MGI:1926128]	lincRNA		uc009tzu.2 uc009tzt.2 uc009tzv.1 uc009tzw.2 --- ---	X	103560907	103623754	-1	177.349	1.1735	0.316312	3.70994	0.000207311	0.0023442
ENSMUSG00000002588	Pon1	paraoxonase 1 [Source:MGI Symbol;Acc:MGI:103295]	protein_coding	18979	uc009awd.2 ---	6	5168090	5193946	-1	18.7269	-1.94695	0.524893	-3.70923	0.000207891	0.00234875
ENSMUSG00000020717	Pecam1	platelet/endothelial cell adhesion molecule 1 [Source:MGI Symbol;Acc:MGI:97537]	protein_coding	18613	uc007lzg.2 uc007lzf.2 uc007lzh.2 uc007lze.2 --- uc057bak.1 --- ---	11	106654217	106750628	-1	2493.42	-1.23591	0.333208	-3.70913	0.000207973	0.00234875
ENSMUSG00000027446	9230104L09Rik	RIKEN cDNA 9230104L09 gene [Source:MGI Symbol;Acc:MGI:1924955]	protein_coding	77705	uc008mts.2 ---	2	148846711	148865038	-1	10.0827	-1.83455	0.494735	-3.70814	0.000208789	0.0023565
ENSMUSG00000032060	Cryab	crystallin, alpha B [Source:MGI Symbol;Acc:MGI:88516]	protein_coding	12955	uc009pkl.2 uc009pkm.2 uc009pkm.2 uc033jkj.1 uc009pkm.2 ---	9	50751325	50756636	1	813.891	-0.951365	0.256582	-3.70784	0.000209036	0.00235782
ENSMUSG00000025915	Sgk3	serum/glucocorticoid regulated kinase 3 [Source:MGI Symbol;Acc:MGI:2182368]	protein_coding	170755	uc007agv.1 uc007agu.1 uc007agu.1 --- uc007agu.1 uc011wid.1 uc007agx.1 --- --- uc007agy.1 --- uc056yce.1	1	9798107	9900845	1	227.849	-0.957449	0.25828	-3.70702	0.00020971	0.00236308
ENSMUSG00000000093	Tbx2	T-box 2 [Source:MGI Symbol;Acc:MGI:98494]	protein_coding	21385	uc007ksb.1	11	85832551	85841948	1	329.236	-1.24515	0.335895	-3.70696	0.000209764	0.00236308
ENSMUSG00000004980	Hnrnpa2b1	heterogeneous nuclear ribonucleoprotein A2/B1 [Source:MGI Symbol;Acc:MGI:104819]	protein_coding	53379	uc009bxo.2 uc012elw.2 uc009bxo.2 --- uc009bxn.2 uc009bxn.2 uc009bxn.2 --- --- --- --- --- uc012elw.2	6	51460932	51469894	-1	12470.2	0.445574	0.120207	3.70672	0.000209962	0.00236384
ENSMUSG00000031380	Vegfd	vascular endothelial growth factor D [Source:MGI Symbol;Acc:MGI:108037]	protein_coding	14205	uc009uvm.2 ---	X	164373378	164402650	1	123.85	-1.75293	0.472986	-3.70608	0.000210491	0.00236691
ENSMUSG00000038527	C1rl	complement component 1, r subcomponent-like [Source:MGI Symbol;Acc:MGI:2660692]	protein_coding	232371	uc009dqy.2	6	124493113	124510643	1	240.605	0.972987	0.262539	3.70607	0.000210497	0.00236691
ENSMUSG00000025503	Taldo1	transaldolase 1 [Source:MGI Symbol;Acc:MGI:1274789]	protein_coding	21351	uc009kkv.2 --- --- ---	7	141392199	141402968	1	1199.54	-0.51	0.137621	-3.70583	0.000210702	0.00236775
ENSMUSG00000036743	Psma8	proteasome (prosome, macropain) subunit, alpha type, 8 [Source:MGI Symbol;Acc:MGI:1920927]	protein_coding	73677	uc008edj.2	18	14706151	14762299	1	20.7213	-1.50219	0.40546	-3.7049	0.000211478	0.00237499
ENSMUSG00000021175	Cdca7l	cell division cycle associated 7 like [Source:MGI Symbol;Acc:MGI:2384982]	protein_coding	217946	--- uc007pid.1 uc007pid.1 uc007pid.1	12	117804289	117878706	1	75.5519	-1.04835	0.28298	-3.70467	0.000211666	0.00237563
ENSMUSG00000051498	Tlr6	toll-like receptor 6 [Source:MGI Symbol;Acc:MGI:1341296]	protein_coding	21899	uc008xmx.2 ---	5	64952031	64960097	-1	32.8234	-1.5366	0.414794	-3.7045	0.000211807	0.00237574
ENSMUSG00000052013	Btla	B and T lymphocyte associated [Source:MGI Symbol;Acc:MGI:2658978]	protein_coding	208154	uc007zik.1 uc007zil.1	16	45224315	45252895	1	84.7354	-1.5696	0.424108	-3.70093	0.000214807	0.00240789
ENSMUSG00000079470	Utp14b	UTP14B small subunit processome component [Source:MGI Symbol;Acc:MGI:2445092]	protein_coding	195434	uc007bqn.2 uc011wnv.1	1	78658038	78671512	1	154.221	1.15962	0.313353	3.70068	0.00021502	0.00240878
ENSMUSG00000039031	Arhgap18	Rho GTPase activating protein 18 [Source:MGI Symbol;Acc:MGI:1921160]	protein_coding	73910	--- uc007ese.1 uc056ygj.1 --- ---	10	26753421	26918648	1	922.689	0.678383	0.183347	3.7	0.000215603	0.00241382
ENSMUSG00000016921	Srsf6	serine/arginine-rich splicing factor 6 [Source:MGI Symbol;Acc:MGI:1915246]	protein_coding	67996	--- uc008nsc.2 --- ---	2	162931528	162937121	1	3272.23	0.391706	0.105875	3.69971	0.000215844	0.00241502
ENSMUSG00000022184	Fbxo4	F-box protein 4 [Source:MGI Symbol;Acc:MGI:2146220]	protein_coding	106052	uc007vcf.2 --- ---	15	3965445	3979573	-1	795.589	0.932623	0.252121	3.69911	0.000216354	0.00241923
ENSMUSG00000084890	A830036E02Rik	RIKEN cDNA A830036E02 gene [Source:MGI Symbol;Acc:MGI:3686876]	antisense_RNA		--- uc007lit.1 uc007lit.1 ---	11	99416956	99425497	1	14.6956	1.88977	0.510966	3.69842	0.000216947	0.00242287
ENSMUSG00000023088	Abcc1	ATP-binding cassette, sub-family C (CFTR/MRP), member 1 [Source:MGI Symbol;Acc:MGI:102676]	protein_coding	17250	uc007yhj.2 --- uc007yhj.2 uc007yhj.2 --- --- --- --- --- uc007yhj.2 ---	16	14361558	14475737	1	270.727	-0.794473	0.214811	-3.69848	0.000216899	0.00242287
ENSMUSG00000028063	Lmna	lamin A [Source:MGI Symbol;Acc:MGI:96794]	protein_coding	16905	--- uc008pvj.3 --- --- uc008pvl.3 uc008pvk.3 ---	3	88480147	88509956	-1	1752.62	-0.594573	0.16079	-3.69782	0.000217456	0.00242705
ENSMUSG00000037855	Zfp365	zinc finger protein 365 [Source:MGI Symbol;Acc:MGI:2143676]	protein_coding	216049	uc007fmb.1 --- --- ---	10	67886103	67912662	-1	95.0849	-1.19037	0.321929	-3.69761	0.000217635	0.00242755
ENSMUSG00000022322	Shcbp1	Shc SH2-domain binding protein 1 [Source:MGI Symbol;Acc:MGI:1338802]	protein_coding	20419	uc009kua.1 --- --- --- --- --- ---	8	4735976	4779567	-1	52.1032	-1.31051	0.354466	-3.69713	0.000218055	0.00242923
ENSMUSG00000005397	Nid1	nidogen 1 [Source:MGI Symbol;Acc:MGI:97342]	protein_coding	18073	uc007pmg.2 --- ---	13	13437551	13512269	1	831.409	-0.843118	0.228043	-3.69719	0.000218	0.00242923
ENSMUSG00000021028	Mbip	MAP3K12 binding inhibitory protein 1 [Source:MGI Symbol;Acc:MGI:1918320]	protein_coding	217588	uc007npc.2 --- ---	12	56328303	56345894	-1	1426.49	0.894637	0.242032	3.69636	0.000218717	0.00243511
ENSMUSG00000000823	Zfp512b	zinc finger protein 512B [Source:MGI Symbol;Acc:MGI:2685478]	protein_coding	269401	uc008omv.1 uc012cms.1 --- --- --- --- --- --- --- ---	2	181582103	181592803	-1	605.459	0.777327	0.210371	3.69504	0.000219855	0.00244627
ENSMUSG00000030161	Gabarapl1	gamma-aminobutyric acid (GABA) A receptor-associated protein-like 1 [Source:MGI Symbol;Acc:MGI:1914980]	protein_coding	57436	uc009efz.1 --- uc009efz.1 ---	6	129533160	129542346	1	1214.59	0.735497	0.199112	3.69388	0.000220858	0.00245441
ENSMUSG00000066233	Tmem42	transmembrane protein 42 [Source:MGI Symbol;Acc:MGI:1277176]	protein_coding	66079	uc009sfn.2 uc012hdc.1 --- ---	9	123021326	123023705	1	289.605	0.688428	0.186367	3.69393	0.000220812	0.00245441
ENSMUSG00000103088	Pcdhgb6	protocadherin gamma subfamily B, 6 [Source:MGI Symbol;Acc:MGI:1935197]	protein_coding	93703	uc008eqy.1	18	37742094	37841873	1	207.693	1.22244	0.331021	3.69294	0.000221675	0.00246198
ENSMUSG00000001942	Siae	sialic acid acetylesterase [Source:MGI Symbol;Acc:MGI:104803]	protein_coding	22619	uc009ovf.1 --- --- uc009ovf.1 --- uc009ovg.1 ---	9	37555698	37649655	1	181.358	-0.62619	0.169605	-3.69205	0.000222451	0.00246908
ENSMUSG00000060216	Arrb2	arrestin, beta 2 [Source:MGI Symbol;Acc:MGI:99474]	protein_coding	216869	--- uc007jus.2 uc007jus.2 uc007jut.2 uc007jur.2 --- --- --- uc007juu.2 --- --- --- ---	11	70432635	70440828	1	464.937	-0.717504	0.194375	-3.69135	0.00022307	0.00247444
ENSMUSG00000019437	Tlcd1	TLC domain containing 1 [Source:MGI Symbol;Acc:MGI:1915572]	protein_coding	68385	uc007kij.2 uc056ymz.1 --- uc007kik.2 uc007kij.2 --- uc007kij.2 ---	11	78176711	78181909	1	232.819	0.988923	0.267943	3.6908	0.000223554	0.00247828
ENSMUSG00000029168	Dpysl5	dihydropyrimidinase-like 5 [Source:MGI Symbol;Acc:MGI:1929772]	protein_coding	65254	uc008wvw.1 uc008wvx.1 --- --- --- --- ---	5	30711564	30799375	1	25.0797	-1.89309	0.513056	-3.68982	0.000224411	0.00248626
ENSMUSG00000037446	Tulp1	tubby like protein 1 [Source:MGI Symbol;Acc:MGI:109571]	protein_coding	22157	--- uc008bqv.1 --- --- --- --- uc008bqx.1 uc008bqy.1 --- --- --- ---	17	28351515	28365182	-1	18.1423	-1.77358	0.481094	-3.68656	0.00022731	0.00251683
ENSMUSG00000037306	Man1c1	mannosidase, alpha, class 1C, member 1 [Source:MGI Symbol;Acc:MGI:2446214]	protein_coding	230815	uc012dmw.1 --- uc012dmw.1	4	134561690	134704290	-1	364.063	-0.949706	0.257625	-3.68639	0.000227457	0.00251692
ENSMUSG00000028033	Kcnq5	potassium voltage-gated channel, subfamily Q, member 5 [Source:MGI Symbol;Acc:MGI:1924937]	protein_coding	226922	uc007alq.3 uc011wio.2 uc007alq.3 --- uc009uzv.2 --- ---	1	21398403	21961942	-1	26.5555	-1.58041	0.428844	-3.68528	0.000228449	0.00252635
ENSMUSG00000029804	Herc3	hect domain and RLD 3 [Source:MGI Symbol;Acc:MGI:1921248]	protein_coding	73998	--- uc009cde.1 uc009cdf.1 --- --- --- --- --- ---	6	58831465	58920398	1	485.001	1.17574	0.319141	3.68408	0.000229529	0.00253675
ENSMUSG00000033192	Lpcat2	lysophosphatidylcholine acyltransferase 2 [Source:MGI Symbol;Acc:MGI:3606214]	protein_coding	270084	uc009mug.1 uc012gij.1 uc009mug.1 --- ---	8	92855339	92919279	1	85.9421	-1.04139	0.282727	-3.68337	0.000230167	0.00254224
ENSMUSG00000031374	Zfp92	zinc finger protein 92 [Source:MGI Symbol;Acc:MGI:108094]	protein_coding	22754	uc009tlr.2 uc009tls.2	X	73411096	73428385	1	8.36475	1.9241	0.522429	3.68299	0.00023051	0.00254448
ENSMUSG00000033420	Antxr1	anthrax toxin receptor 1 [Source:MGI Symbol;Acc:MGI:1916788]	protein_coding	69538	uc009cte.1 uc009ctf.1 uc009ctf.1 --- ---	6	87133853	87335821	-1	1304.2	-1.20723	0.327975	-3.68086	0.000232447	0.00256429
ENSMUSG00000039982	Dtx4	deltex 4, E3 ubiquitin ligase [Source:MGI Symbol;Acc:MGI:2672905]	protein_coding	207521	uc008guc.2	19	12466341	12501996	-1	661.641	0.621014	0.168753	3.68003	0.00023321	0.00257114
ENSMUSG00000003382	Etv3	ets variant 3 [Source:MGI Symbol;Acc:MGI:1350926]	protein_coding	27049	uc008psh.2 --- uc008psg.1 --- uc008psi.2	3	87525407	87540156	1	963.142	0.591542	0.160799	3.67877	0.000234361	0.00258225
ENSMUSG00000059182	Skap2	src family associated phosphoprotein 2 [Source:MGI Symbol;Acc:MGI:1889206]	protein_coding	54353	uc009bxv.1 --- uc009bxw.1 --- --- --- ---	6	51857422	52012549	-1	1367.5	-0.508735	0.138299	-3.67852	0.000234589	0.00258319
ENSMUSG00000004263	Atn1	atrophin 1 [Source:MGI Symbol;Acc:MGI:104725]	protein_coding	13498	uc009drr.1 --- ---	6	124742544	124756524	-1	278.164	0.823973	0.224047	3.67768	0.000235364	0.00259015
ENSMUSG00000039917	Rhbdd2	rhomboid domain containing 2 [Source:MGI Symbol;Acc:MGI:1915612]	protein_coding	215160	uc008zyr.1 uc008zyq.1 --- --- --- --- ---	5	135632618	135646448	1	312.282	0.53721	0.146095	3.67713	0.000235876	0.00259421
ENSMUSG00000056069	Fam105a	family with sequence similarity 105, member A [Source:MGI Symbol;Acc:MGI:2687281]	protein_coding	223433	uc007vjs.2	15	27655071	27681542	-1	298.234	-0.860467	0.234016	-3.67696	0.000236034	0.00259436
ENSMUSG00000035235	Trim13	tripartite motif-containing 13 [Source:MGI Symbol;Acc:MGI:1913847]	protein_coding	66597	uc007ufy.2 uc007ufz.2	14	61598247	61605946	1	134.31	0.842658	0.229271	3.67538	0.000237497	0.00260886
ENSMUSG00000040111	Gramd1b	GRAM domain containing 1B [Source:MGI Symbol;Acc:MGI:1925037]	protein_coding	235283	uc033jjz.1 uc009ozo.1 uc009ozq.1 uc009ozp.1 uc009ozn.1 uc009ozo.1 uc009ozp.1 uc009ozo.1 uc009ozp.1 --- --- --- --- --- --- uc009ozq.1	9	40293233	40531383	-1	1850.83	0.642691	0.174895	3.67472	0.000238108	0.0026124
ENSMUSG00000094686	Ccl21a	chemokine (C-C motif) ligand 21A (serine) [Source:MGI Symbol;Acc:MGI:1349183]	protein_coding	18829 100504362	uc008sny.2	4	42772860	42773993	-1	55.482	-1.10264	0.300049	-3.67488	0.000237965	0.0026124
ENSMUSG00000039958	Etfbkmt	electron transfer flavoprotein beta subunit lysine methyltransferase [Source:MGI Symbol;Acc:MGI:2443575]	protein_coding	320204	--- uc009etx.2 uc009etw.2 uc009etv.2 uc029wcv.1 uc009etz.2 uc029wcw.1 uc009ety.2 uc029wcw.1	6	149139849	149151171	1	497.196	0.918028	0.249896	3.67363	0.000239126	0.00262198
ENSMUSG00000043008	Klhl6	kelch-like 6 [Source:MGI Symbol;Acc:MGI:2686922]	protein_coding	239743	uc007ypg.2 --- --- ---	16	19946499	19983037	-1	152.91	-0.973733	0.265109	-3.67295	0.000239766	0.00262581
ENSMUSG00000037610	Kcnmb2	potassium large conductance calcium-activated channel, subfamily M, beta member 2 [Source:MGI Symbol;Acc:MGI:1919663]	protein_coding	72413	uc008owb.1 uc008owa.1 uc012coj.1 uc008owa.1	3	31902507	32200180	1	37.1361	-1.41521	0.385302	-3.673	0.000239724	0.00262581
ENSMUSG00000032417	Rwdd2a	RWD domain containing 2A [Source:MGI Symbol;Acc:MGI:1916769]	protein_coding	69519	uc012gxr.1 uc009qxp.2 uc012gxs.1	9	86571991	86574899	1	29.7989	1.53793	0.418841	3.67187	0.000240786	0.00263379
ENSMUSG00000029469	Ift81	intraflagellar transport 81 [Source:MGI Symbol;Acc:MGI:1098597]	protein_coding	12589	uc008zlm.2 uc008zll.2 --- --- --- uc008zln.1 uc008zln.1 uc057bvl.1 ---	5	122550204	122614518	-1	727.981	0.705718	0.19219	3.67198	0.000240681	0.00263379
ENSMUSG00000001741	Il16	interleukin 16 [Source:MGI Symbol;Acc:MGI:1270855]	protein_coding	16170	uc009ids.1 uc009idr.1 --- --- --- ---	7	83642825	83745726	-1	114.231	-1.17284	0.319428	-3.67169	0.000240953	0.00263402
ENSMUSG00000069378	Prdm6	PR domain containing 6 [Source:MGI Symbol;Acc:MGI:2684938]	protein_coding	225518	uc008exv.1 uc008exw.1 uc008exv.1	18	53464546	53575907	1	38.5169	-1.56524	0.42638	-3.67099	0.000241611	0.00263962
ENSMUSG00000039167	Adgrl4	adhesion G protein-coupled receptor L4 [Source:MGI Symbol;Acc:MGI:2655562]	protein_coding	170757	uc008rsj.2 --- --- --- --- ---	3	151437887	151545086	1	857.589	-1.21783	0.331783	-3.67057	0.000242009	0.00264237
ENSMUSG00000014077	Chp1	calcineurin-like EF hand protein 1 [Source:MGI Symbol;Acc:MGI:1927185]	protein_coding	56398	uc008ltw.1 uc008ltv.1 --- --- ---	2	119547697	119587027	1	2412.09	-0.530524	0.144556	-3.67003	0.000242522	0.00264637
ENSMUSG00000085833	Gm13003	predicted gene 13003 [Source:MGI Symbol;Acc:MGI:3650099]	lincRNA		uc029vab.1	4	137159082	137165066	-1	2.8942	1.86258	0.507658	3.66896	0.000243544	0.00265592
ENSMUSG00000069919	Hba-a1	hemoglobin alpha, adult chain 1 [Source:MGI Symbol;Acc:MGI:96015]	protein_coding	15122	uc007ijk.1 ---	11	32283511	32284465	1	677.885	-1.4567	0.397087	-3.66848	0.000244001	0.0026577
ENSMUSG00000074277	Phldb3	pleckstrin homology like domain, family B, member 3 [Source:MGI Symbol;Acc:MGI:3642959]	protein_coding	232970	--- uc009fqc.1 uc009fqc.1	7	24610763	24629297	1	109.102	0.680689	0.185544	3.66861	0.000243876	0.0026577
ENSMUSG00000035678	Tnfsf9	tumor necrosis factor (ligand) superfamily, member 9 [Source:MGI Symbol;Acc:MGI:1101058]	protein_coding	21950	uc008ded.1	17	57105385	57107757	1	409.381	0.941411	0.256641	3.66821	0.000244257	0.00265889
ENSMUSG00000003545	Fosb	FBJ osteosarcoma oncogene B [Source:MGI Symbol;Acc:MGI:95575]	protein_coding	14282	uc009flk.1 uc012fbb.2 ---	7	19302696	19310051	-1	91.6989	-1.70402	0.46458	-3.66788	0.000244568	0.00266067
ENSMUSG00000015127	Unkl	unkempt family like zinc finger [Source:MGI Symbol;Acc:MGI:1921404]	protein_coding	74154	uc012ana.2 uc056zdp.1 --- --- --- uc008baa.2 ---	17	25188397	25234443	1	135.062	0.687731	0.187514	3.66762	0.000244815	0.00266176
ENSMUSG00000052957	Gas1	growth arrest specific 1 [Source:MGI Symbol;Acc:MGI:95655]	protein_coding		uc007qvi.2	13	60174405	60177365	-1	70.2403	-1.68689	0.460032	-3.66689	0.000245516	0.00266778
[truncated: 46,821 more rows]

## Sheet: KPY Ctrl vs KPY Setd2KO
Gene stable ID	Gene Symbol	Gene description	Gene type	NCBI gene ID	UCSC Stable ID	Chromosome/scaffold name	Gene start (bp)	Gene end (bp)	Strand	KPY-Setd2KO vs KPY-Ctrl baseMean	KPY-Setd2KO vs KPY-Ctrl log2FoldChange	KPY-Setd2KO vs KPY-Ctrl lfcSE	KPY-Setd2KO vs KPY-Ctrl stat	KPY-Setd2KO vs KPY-Ctrl pvalue	KPY-Setd2KO vs KPY-Ctrl padj
[truncated: 48,485 more rows]
