# Supplementary material for: Setd2 inactivation sensitizes lung adenocarcinoma to inhibitors of oxidative respiration and mTORC1 signaling
Source: Commun Biol. 2023 Mar 10;6:255. doi: 10.1038/s42003-023-04618-3 (PMC10006211; doi:10.1038/s42003-023-04618-3)
Supplement: Supplementary file 5 — Supplementary Data 2 [file 42003_2023_4618_MOESM5_ESM.xlsx]

## Sheet: Figure 2b
KP-Ctrl	KP-Setd2KO
3.11289	6.95486
6.29867	5.33681
6.16	3.70208
8.26489	4.28333
2.35022	5.29792
5.01689	3.73542
4.486	2.91667
1.777	4.39444
7.072	3.38194
8.789	3.49583
4.62756	6.69792
4.62933	1.59375
8.01422	1.90347
6.973	2.16458
1.915	1.31111
6.71944	1.868
9.18056	8.028
6.09444	10.216
6.13056	9.09931
9.33611	6.17569
7.59444	2.18542
7.11875	2.13681
10.6333	4.483
10.6931	4.389
13.143	2.865
6.416	2.24792
2.60267	3.74444
1.52533	8.57917
8.20267	3.81867
5.54489	2.45333
4.864	2.07644
9.555	2.54933
6.16597	2.96711
6.65486	3.39378
2.125	3.264
3.34583	4.46756
4.81875	14.0089
1.50833	5.078
7.97917	5.507
3.38125	4.167
1.6375	10.837
5.36736	2.746
	7.61
	1.242
	0.992
	3.137
	2.475
	1.804
	2.267
	7.142
	2.833
	3.979
	4.305
	4.113

## Sheet: Figure 2c
KP-Ctrl	KP-Setd2KO
0.771366	1.17915
0.767971	1.12987
0.90288	1.22707
0.910956	1.19731
0.867254	1.04687
0.76949	1.03902
1.00047	1.07815
0.973547	1.10064
0.953373	1.0501
1.04985	1.11613
1.05896	1.06367
0.989816	1.24384
1.03547	1.14371
1.04816	1.20761
1.00709	0.941272
1.1087	0.994533
	1.15905
	1.00007
	1.12402
	1.09082
	0.990407
	1.27003
	0.995527
	1.14605
	1.1238
	1.23108
	1.21264
	1.20015

## Sheet: Figure 2d
KP-Ctrl	KP-Setd2KO
1.64752	0.598698
2.65678	2.44486
1.01057	1.36921
1.36129	2.86178
1.82322	3.83221
0.959002	3.93042
1.3426	4.1773
1.33755	2.75722
1.30545	2.27887
1.89553	3.30108
2.41971	1.90506
0.297862	1.43091
0.671928	1.52031
0.489548	1.05693
0.544848	1.82131
0.390964	2.65352
0.532722	1.90561
0.402264	2.30216
1.7414	0.861219
1.18722	1.78163
1.15478	2.3127
1.36171	3.2138
1.35412	1.32325
1.63116	1.68321
0.940331	1.82168
2.06609	0.736546
1.30795	1.53028
1.24702	2.25902
1.43652	3.29423
0.791968	1.937
1.74881	1.92276
0.906056	3.38869
1.49924	2.44678
1.93201	1.33896
1.38167
1.28067
1.75418

## Sheet: Figure 2e
KP-Ctrl	KP-Setd2KO
12.5	23.112
7.29168	10.7422
14.323	8.62632
12.7604	18.5547
11.1979	29.6225
9.11461	8.46356
7.29168	11.7188
11.4584	9.60289
8.85419	21.3217
12.5	22.1355
23.9584	6.67319
5.72918	9.76565
10.6771	29.1342
16.1459	18.5547
7.03127	7.64976
7.29168	10.0912
8.85419	13.9974
15.1042	8.95185
13.5417	18.5547
8.07294	19.6941
4.94793	8.62632
7.5521	8.62632
7.29168	6.83595
8.07294	31.9011
11.1979	8.46356
11.1979	11.3933
9.63544	7.487
6.25002	10.2539
10.1563	5.37111
7.03127	10.7422
9.57034	5.69663
9.57034	9.44013
8.39846	6.0547
8.59377	8.00783
10.1563	6.44533
9.57034	5.27345
7.81252	4.88282
8.59377	6.0547
9.37502	6.25002
8.33335	3.71095
8.07294	5.66408
20.573	8.00783
5.9896	6.02215
9.63544	7.32424
10.9375	21.1589
21.8751	6.67319
7.03127	6.02215
13.2813	7.32424
11.7188	3.7435
10.9375	12.3698
10.6771	18.5547
13.8021	17.4154
8.33335	10.5795
10.9375	6.18491
8.33335	12.0443
11.1979	7.97528
9.37502	15.4623
15.625	15.9506
23.698	6.34767
16.0157	12.6953
16.211	8.95185
7.22658	13.6719
9.57034	5.04559
6.25002	14.4532
8.20315	11.3282
8.78908	10.3516
9.11461	36.7188
5.53387	16.9922
7.16148	23.8282
7.487	11.3282
5.20835	10.9375
4.88282	10.9375
5.85939	13.6719
5.85939	38.4767
9.44013	15.4297
7.81252	14.4532
8.95185	12.8907
16.7644	35.9701
8.95185	9.92841
13.3464	12.0443
6.99872	9.17971
7.487	12.8907
9.60289	15.2344
7.64976	11.7188
6.83595	9.57034
5.69663	11.3282
6.02215	10.1563
5.85939	11.3282
8.13804	15.2344
5.04559	15.2344
3.7435	11.0677
10.5795	8.13804
7.487	15.1368
5.53387	23.112
6.02215	19.043
7.487	7.32424
7.16148	8.33335
8.00783	12.7604
9.76565	19.7917
8.00783	12.7604
16.7969	19.7917
8.9844	5.72918
5.46876	7.81252
6.83595	17.448
4.4922	16.9271
9.76565	11.4584
20.5079	38.5418
6.44533	22.6563
9.17971	8.85419
7.22658	10.9375
6.77085	7.29168
8.33335	7.29168
7.5521	26.5626
7.81252	11.9792
11.9792	32.8126
7.29168	26.5626
5.9896	11.1979
6.77085	37.5001
4.94793	18.75
4.68751	21.3542
5.46876	19.5313
2.34376	17.448
4.68751	20.3126
5.46876	7.29168
6.25002	10.1563
6.51043	15.3646
7.29168	10.1563
7.03127	11.5235
14.323	9.17971
6.51043	8.39846
6.77085	10.3516
9.63544	12.1094
7.81252	10.7422
8.85419	9.57034
7.03127	10.7422
7.29168	15.8204
10.6771	7.22658
33.5938	6.0547
9.17971	7.22658
10.3516	5.46876
10.9375	11.7188
11.3282	5.66408
7.61721	8.39846
10.7422	8.9844
7.16148	33.9845
6.51043	33.3985
27.1811	14.0625
14.974	10.7422
10.4167	15.625
6.99872	10.1563
9.76565	10.9375
9.11461	9.37502
5.20835	18.5547
6.02215	10.9375
8.46356	9.76565
8.95185	7.22658
4.72006	14.0625
15.2995	8.00783
14.6485	10.1563
7.97528	5.07814
14.8112	7.22658
7.487	13.2813
8.62632	13.2813
30.4363	16.0157
9.92841	7.22658
9.76565	8.78908
12.0443	6.83595
8.62632	10.3516
11.0677	7.22658
20.5079	9.96096
9.44013	15.2344
29.4597	8.20315
34.9936	10.1563
15.1368	13.2813
8.95185	11.7188
13.3464	8.20315
9.60289	11.5235
12.5326
10.905

## Sheet: Figure 2f
KPY-Ctrl	KPY-Setd2KO
0.689491	0.65315
1.64547	0.668808
1.11872	0.553328
1.20113	0.71808
0.657589	0.706028
1.08884	0.675636
0.910033
0.684837
1.00389

## Sheet: Figure 2g
KPY-Ctrl	KPY-Setd2KO
0.853224	2.02674
0.870693	2.3682
1.38427	1.63197
0.9508	1.82484
1.2172	1.74046
1.12611	2.50851
1.03827	1.87493
0.722832	1.93954
0.83039	2.09661
0.963652	2.1614
0.652957	2.31283
1.5219
0.867698

## Sheet: Figure 2h
H2009 shSetd2 #1
Time (min)	Replicate 1	Replicate 2	Replicate 3	Replicate 4	Replicate 5	Replicate 6	Replicate 7	Replicate 8
1.29447	21.6172	29.2852	31.0343	37.8597	30.1305	30.6886	24.5128	20.079																																					31.0927	36.5548	39.4931	43.437	36.5981
7.84733	20.8618	26.9129	31.2707	36.2438	28.3904	28.1538	23.4386	20.2479																																					28.7999	33.9554	36.4219	42.82	37.6106
14.3507	18.0823	24.2326	27.6036	34.3617	27.5682	26.5609	22.3175	18.8052																																					27.3322	32.88	34.6068	41.5051	36.4051
21.0173	9.72979	12.9373	14.4963	15.1756	12.4212	12.3805	9.82536	10.3113																																					13.0786	16.8623	16.7286	17.9624	15.8227
27.5659	8.37235	12.4236	13.1124	13.9172	11.1619	11.3224	9.32352	9.12894																																					11.4598	14.8373	15.5001	16.6005	14.7585
34.1209	8.67791	12.2831	13.2719	14.0904	10.6087	10.9768	8.75769	9.17117																																					12.0121	14.4003	15.935	16.6249	13.4369
40.7248	35.672	46.403	46.6882	60.7934	46.9096	42.1147	38.2324	35.0151																																					52.3302	62.4194	61.9698	79.6955	62.9609
47.244	35.0485	44.3255	43.6159	57.6204	42.9699	43.804	35.2763	32.4069																																					47.79	58.3914	60.2231	73.4476	53.2108
53.8027	33.55	42.5173	41.6694	55.8788	41.0182	42.4408	34.2608	29.709																																					46.3782	57.4283	59.3219	70.852	50.4471
60.426	8.25249	9.20586	13.2444	10.6288	8.26224	8.54425	7.41502	5.92439																																					11.3398	13.5009	14.2102	12.2864	7.56617
66.9402	7.33173	8.98654	11.9745	9.71546	7.97189	8.5132	6.93673	6.08499																																					9.25351	12.0603	13.3917	12.238	5.98667
73.5166	6.63362	8.21626	10.7579	8.59274	7.36804	8.51248	6.82255	5.48859																																					8.82354	11.1298	11.8644	10.7865	5.23961
H2009 shSetd2 #2
Time (min)	Replicate 1	Replicate 2	Replicate 3	Replicate 4	Replicate 5	Replicate 6	Replicate 7
1.29447	32.005	24.737	28.6557	31.814	28.1454	29.6554	27.5278
7.84733	30.4336	23.8695	26.6022	28.0956	25.9651	26.6464	25.4097
14.3507	28.6258	22.4847	25.046	26.9616	24.529	23.4547	20.7694
21.0173	14.1319	13.2293	12.7239	14.2602	11.2813	11.5951	11.0426
27.5659	12.5272	12.3082	11.6552	12.782	10.9349	10.5622	9.41125
34.1209	12.0793	11.7063	11.145	12.9718	10.963	10.2145	9.43831
40.7248	53.1322	35.5624	45.1223	46.9023	42.7296	50.2557	45.9917
47.244	50.0714	34.9241	43.8149	44.1253	40.4053	44.6448	41.9193
53.8027	48.0008	33.5008	42.3151	43.1994	38.7538	44.1635	40.197
60.426	12.5871	12.4488	10.1507	8.48543	9.9243	9.75747	7.8615
66.9402	11.1341	11.6253	9.32292	9.5897	8.86703	9.03389	7.36935
73.5166	10.0449	9.93046	8.28018	8.31456	8.11815	8.42123	7.04092
H2009 shControl
Time (min)	Replicate 1	Replicate 2	Replicate 3	Replicate 4	Replicate 5	Replicate 6	Replicate 7	Replicate 8
1.29447	16.3481	23.2071	17.9431	22.8814	26.2505	24.5569	18.4262	17.5712
7.84733	16.013	20.851	16.4	21.3113	23.4901	22.1474	17.6958	16.9088
14.3507	15.1595	19.8567	14.3531	18.9936	21.4672	20.2703	18.366	15.8634
21.0173	8.75381	11.6894	9.46391	11.5354	9.58786	11.4007	8.33083	7.6782
27.5659	7.32324	11.1962	8.44456	10.1933	7.97489	10.7446	8.41071	7.41147
34.1209	7.36207	11.4872	8.16545	9.34934	6.87571	10.3174	7.98572	7.00685
40.7248	22.0596	29.1482	18.435	25.5599	32.7366	28.8021	24.0308	23.169
47.244	20.383	27.6225	18.3189	24.9652	30.8235	28.1044	23.5407	21.0532
53.8027	20.9591	26.2218	19.4161	24.5999	29.2671	26.966	22.6402	21.9062
60.426	6.2888	9.50711	8.10801	9.74503	5.41433	8.70198	7.43259	5.60431
66.9402	5.76595	9.03687	7.50617	8.29212	3.81796	8.12244	6.48459	5.77002
73.5166	5.57892	8.25208	6.12442	8.46732	4.28157	7.62496	6.0739	4.31383
[truncated: 3 more columns]

## Sheet: Figure 2i
H2009 shSetd2 #1	H2009 shSetd2 #2	H2009 shCtrl
18.5086	18.5809	9.58063
21.7502	12.5542	11.6046
22.7424	16.7658	8.22866
30.7187	18.6471	10.5262
31.1655	16.4108	17.1857
23.2785	15.0335	12.6453
19.9715	13.7285	12.2921
15.2262		11.5495

## Sheet: Figure 2j
H2009 shSetd2 #1	H2009 shSetd2 #2	H2009 shCtrl
15.32	16.5465	7.79748
18.4797	10.7784	8.36952
18.6718	13.901	6.18762
24.8802	13.9899	9.64423
22.9682	13.566	14.5915
19.5472	13.2402	9.9528
16.5294	11.3311	10.3802
13.5029		8.8565

## Sheet: Figure 2k
H2009 shSetd2 #1	H2009 shSetd2 #2	H2009 shCtrl
43.5067	43.0873	16.4807
51.2897	25.6319	20.8961
50.1054	36.8421	12.3106
68.909	38.5878	17.0926
57.7213	34.6114	28.4551
52.0853	41.8344	21.1771
45.0781	38.9507	17.9569
31.6813		18.8552

[truncated: 16 more sheets: Figure 3b, Figure 3d, Figure 3f, Figure 4b, Figure 4d, Figure 4e, Figure 4g, Figure S2b, Figure S2d, Figure S2e, Figure S3b, Figure S3d, Figure S4a, Figure S4b, Figure S4c, Figure S4d]
